# Supplementary material for: 2-[1-(4-Chloro­benzo­yl)pyrrolidin-2-yl]-4,4,5,5-tetra­methyl-4,5-dihydro­imidazole-1-oxyl-3-oxide
Source: Acta Crystallogr Sect E Struct Rep Online. 2011 Jan 15;67(Pt 2):o425. doi: 10.1107/S1600536811001462 (PMC3051528; doi:10.1107/S1600536811001462)
Supplement: Supplementary file 1 [file e-67-0o425-sup1.cif]

##############################################################################
###                                                                        ###
###        Electronic paper (Acta Crystallographica Section E)             ###
###                                                                        ###
##############################################################################
#                                                                            #
# This CIF contains the data in a paper accepted for publication in Acta     #
# Crystallographica Section E. It conforms to the requirements of Notes      #
# for Authors for Section E, and has been peer reviewed under the auspices   #
# of the IUCr Commission on Journals.                                        #
#                                                                            #
# Full details of the Crystallographic Information File format               #
# are given in the paper "The Crystallographic Information File (CIF):       #
# a New Standard Archive File for Crystallography" by S. R. Hall, F. H.      #
# Allen and I. D. Brown [Acta Cryst. (1991), A47, 655-685].                  #
#                                                                            #
# The current version of the core CIF dictionary is obtainable from          #
# ftp://ftp.iucr.org/pub/cif_core.dic. The current version number is 2.4.    #
#                                                                            #
# Software is freely available for graphical display of the structure(s) in  #
# this CIF.  For information consult the CIF home page http://www.iucr.org/  #
# cif/home.html                                                              #
#                                                                            #
# This file may be used for bona fide research purposes within the           #
# scientific community so long as proper attribution is given to the journal # 
# article from which it was obtained.                                        #
#                                                                            #
##############################################################################
                                             
data_I
_audit_creation_method     SHELXL-97
_chemical_name_systematic
;
2-[1-(4-Chlorobenzoyl)pyrrolidin-2-yl]-4,4,5,5-tetramethyl-4,5-
dihydroimidazole-1-oxyl-3-oxide
;
_chemical_name_common     ?
_chemical_formula_moiety     'C18 H23 Cl N3 O3'
_chemical_formula_sum     'C18 H23 Cl N3 O3'
_chemical_formula_iupac     'C18 H23 Cl N3 O3'
_chemical_formula_weight     364.84
_chemical_melting_point     ?
_symmetry_cell_setting     monoclinic
_symmetry_space_group_name_H-M     'P 21/n'
_symmetry_space_group_name_Hall     '-P 2yn '
loop_
    _symmetry_equiv_pos_as_xyz
    'x, y, z'
    '-x+1/2, y+1/2, -z+1/2'
    '-x, -y, -z'
    'x-1/2, -y-1/2, z-1/2'
_cell_length_a     11.6202(19)
_cell_length_b     8.2694(13)
_cell_length_c     20.315(3)
_cell_angle_alpha     90.00
_cell_angle_beta     105.636(2)
_cell_angle_gamma     90.00
_cell_volume     1879.8(5)
_cell_formula_units_Z     4
_cell_measurement_reflns_used     1006
_cell_measurement_theta_min     2.33
_cell_measurement_theta_max     19.09
_cell_measurement_temperature     296(2)
_exptl_crystal_description     'block'
_exptl_crystal_colour     'purple'
_exptl_crystal_size_max     0.34
_exptl_crystal_size_mid     0.29
_exptl_crystal_size_min     0.18
_exptl_crystal_density_diffrn     1.289
_exptl_crystal_density_meas     ?
_exptl_crystal_density_method     'not measured'
_exptl_crystal_F_000     772
_exptl_absorpt_coefficient_mu     0.225
_exptl_absorpt_correction_type     multi-scan
_exptl_absorpt_process_details     '(SADABS; Sheldrick, 2008a)'
_exptl_absorpt_correction_T_min     0.9281
_exptl_absorpt_correction_T_max     0.9600
_exptl_special_details     ?
_diffrn_ambient_temperature     296(2)
_diffrn_radiation_type     MoK\a
_diffrn_radiation_wavelength     0.71073
_diffrn_radiation_source     'fine-focus sealed tube'
_diffrn_radiation_monochromator     graphite
_diffrn_measurement_device_type     'Bruker APEXII CCD'
_diffrn_measurement_method     '\f and \w'
_diffrn_detector_area_resol_mean     ?
_diffrn_reflns_number     9089
_diffrn_reflns_av_R_equivalents     0.0509
_diffrn_reflns_av_sigmaI/netI     0.0846
_diffrn_reflns_theta_min     1.84
_diffrn_reflns_theta_max     25.09
_diffrn_reflns_theta_full     25.09
_diffrn_measured_fraction_theta_max     1.000
_diffrn_measured_fraction_theta_full     1.000
_diffrn_reflns_limit_h_min     -13
_diffrn_reflns_limit_h_max     13
_diffrn_reflns_limit_k_min     -9
_diffrn_reflns_limit_k_max     5
_diffrn_reflns_limit_l_min     -24
_diffrn_reflns_limit_l_max     22
_refine_special_details
;
Refinement of <i>F</i>^2^ against ALL reflections. The weighted <i>R</i>-factor
<i>wR</i> and goodness of fit <i>S</i> are based on <i>F</i>^2^, conventional
<i>R</i>-factors <i>R</i> are based on <i>F</i>, with <i>F</i> set to zero for
negative <i>F</i>^2^. The threshold expression of <i>F</i>^2^ >
\s(<i>F</i>^2^) is used only for calculating <i>R</i>-factors(gt) <i>etc</i>.
and is not relevant to the choice of reflections for refinement.
<i>R</i>-factors based on <i>F</i>^2^ are statistically about twice as large
as those based on <i>F</i>, and <i>R</i>- factors based on ALL data will be
even larger.
;
_reflns_number_total     3342
_reflns_number_gt     1791
_reflns_threshold_expression     I>2sigma(I)
_refine_ls_structure_factor_coef     Fsqd
_refine_ls_matrix_type     full
_refine_ls_R_factor_all     0.1113
_refine_ls_R_factor_gt     0.0512
_refine_ls_wR_factor_gt     0.1210
_refine_ls_wR_factor_ref     0.1522
_refine_ls_goodness_of_fit_ref     1.028
_refine_ls_restrained_S_all     1.028
_refine_ls_number_reflns     3342
_refine_ls_number_parameters     230
_refine_ls_number_restraints     0
_refine_ls_hydrogen_treatment     constr
_refine_ls_weighting_scheme     calc
_refine_ls_weighting_details
         'calc w=1/[\s^2^(Fo^2^)+(0.0548P)^2^+0.0000P] where P=(Fo^2^+2Fc^2^)/3'
_atom_sites_solution_hydrogens     geom
_atom_sites_solution_primary     direct
_atom_sites_solution_secondary     difmap
_refine_ls_shift/su_max     0.000
_refine_ls_shift/su_mean     0.000
_refine_diff_density_max     0.191
_refine_diff_density_min     -0.184
_refine_ls_extinction_method     none
_refine_ls_extinction_coef     ?
loop_
    _atom_type_symbol
    _atom_type_description
    _atom_type_scat_dispersion_real
    _atom_type_scat_dispersion_imag
    _atom_type_scat_source
    'C' 'C' 0.0033 0.0016
                         'International Tables Vol C Tables 4.2.6.8 and 6.1.1.4'
    'H' 'H' 0.0000 0.0000
                         'International Tables Vol C Tables 4.2.6.8 and 6.1.1.4'
    'N' 'N' 0.0061 0.0033
                         'International Tables Vol C Tables 4.2.6.8 and 6.1.1.4'
    'O' 'O' 0.0106 0.0060
                         'International Tables Vol C Tables 4.2.6.8 and 6.1.1.4'
    'Cl' 'Cl' 0.1484 0.1585
                         'International Tables Vol C Tables 4.2.6.8 and 6.1.1.4'
_computing_data_collection     'APEX2 (Bruker, 2007)'
_computing_cell_refinement     'SAINT (Bruker, 2007)'
_computing_data_reduction     'SAINT (Bruker, 2007)'
_computing_structure_solution     'SHELXS97 (Sheldrick, 2008b)'
_computing_structure_refinement     'SHELXL97 (Sheldrick, 2008b)'
_computing_molecular_graphics
   'ORTEPIII (Burnett & Johnson, 1996) and ORTEP-3 for Windows (Farrugia, 1997)'
_computing_publication_material
                            'SHELXTL (Sheldrick, 2008b) and PLATON (Spek, 2009)'
loop_
    _atom_site_type_symbol
    _atom_site_label
    _atom_site_fract_x
    _atom_site_fract_y
    _atom_site_fract_z
    _atom_site_U_iso_or_equiv
    _atom_site_adp_type
    _atom_site_calc_flag
    _atom_site_refinement_flags
    _atom_site_occupancy
    _atom_site_disorder_assembly
    _atom_site_disorder_group
    Cl Cl1 0.24418(8) -0.02934(14) 0.22799(5) 0.0934(4) Uani d . 1 . .
    O O1 0.61663(17) 0.1756(3) 0.04529(10) 0.0602(6) Uani d . 1 . .
    O O2 0.84803(18) 0.2887(2) -0.03089(10) 0.0613(6) Uani d . 1 . .
    O O3 0.7771(2) 0.5304(3) 0.15800(11) 0.0793(8) Uani d . 1 . .
    N N1 0.7572(2) 0.1723(3) 0.14502(11) 0.0496(6) Uani d . 1 . .
    N N2 0.81945(18) 0.3955(3) 0.00771(11) 0.0462(6) Uani d . 1 . .
    N N3 0.7868(2) 0.5102(3) 0.09729(12) 0.0522(7) Uani d . 1 . .
    C C1 0.3608(3) 0.0241(4) 0.19376(17) 0.0586(9) Uani d . 1 . .
    C C2 0.3684(3) -0.0441(4) 0.13384(17) 0.0601(9) Uani d . 1 . .
    H H2A 0.3113 -0.1182 0.1111 0.072 Uiso calc R 1 . .
    C C3 0.4613(3) -0.0021(3) 0.10737(15) 0.0537(8) Uani d . 1 . .
    H H3A 0.4661 -0.0471 0.0662 0.064 Uiso calc R 1 . .
    C C4 0.5484(2) 0.1070(3) 0.14140(14) 0.0472(7) Uani d . 1 . .
    C C5 0.5373(3) 0.1743(4) 0.20168(15) 0.0561(8) Uani d . 1 . .
    H H5 0.5942 0.2480 0.2250 0.067 Uiso calc R 1 . .
    C C6 0.4434(3) 0.1341(4) 0.22772(16) 0.0609(9) Uani d . 1 . .
    H H6 0.4362 0.1812 0.2680 0.073 Uiso calc R 1 . .
    C C7 0.6433(3) 0.1542(3) 0.10742(15) 0.0479(7) Uani d . 1 . .
    C C8 0.8104(3) 0.1429(4) 0.21806(14) 0.0617(9) Uani d . 1 . .
    H H8A 0.7748 0.0491 0.2335 0.074 Uiso calc R 1 . .
    H H8B 0.8008 0.2360 0.2451 0.074 Uiso calc R 1 . .
    C C9 0.9400(3) 0.1137(5) 0.22247(16) 0.0697(10) Uani d . 1 . .
    H H9A 0.9537 0.0020 0.2121 0.084 Uiso calc R 1 . .
    H H9B 0.9904 0.1401 0.2676 0.084 Uiso calc R 1 . .
    C C10 0.9636(3) 0.2265(4) 0.16896(16) 0.0635(9) Uani d . 1 . .
    H H10A 1.0315 0.1900 0.1537 0.076 Uiso calc R 1 . .
    H H10B 0.9787 0.3357 0.1866 0.076 Uiso calc R 1 . .
    C C11 0.8480(2) 0.2188(4) 0.11055(14) 0.0486(8) Uani d . 1 . .
    H H11 0.8553 0.1332 0.0786 0.058 Uiso calc R 1 . .
    C C12 0.8187(2) 0.3736(4) 0.07277(13) 0.0438(7) Uani d . 1 . .
    C C13 0.7659(3) 0.5550(4) -0.01959(15) 0.0510(8) Uani d . 1 . .
    C C14 0.7768(3) 0.6477(4) 0.04813(15) 0.0531(8) Uani d . 1 . .
    C C15 0.8360(3) 0.6285(4) -0.06555(17) 0.0779(11) Uani d . 1 . .
    H H15A 0.9181 0.6412 -0.0402 0.117 Uiso calc R 1 . .
    H H15B 0.8029 0.7322 -0.0816 0.117 Uiso calc R 1 . .
    H H15C 0.8311 0.5585 -0.1039 0.117 Uiso calc R 1 . .
    C C16 0.6380(3) 0.5167(4) -0.05963(18) 0.0816(12) Uani d . 1 . .
    H H16A 0.6388 0.4451 -0.0967 0.122 Uiso calc R 1 . .
    H H16B 0.5976 0.6150 -0.0775 0.122 Uiso calc R 1 . .
    H H16C 0.5971 0.4657 -0.0300 0.122 Uiso calc R 1 . .
    C C17 0.8923(3) 0.7448(4) 0.07346(18) 0.0801(11) Uani d . 1 . .
    H H17A 0.8999 0.7809 0.1193 0.120 Uiso calc R 1 . .
    H H17B 0.8901 0.8367 0.0443 0.120 Uiso calc R 1 . .
    H H17C 0.9593 0.6777 0.0727 0.120 Uiso calc R 1 . .
    C C18 0.6703(3) 0.7508(5) 0.05121(19) 0.0856(12) Uani d . 1 . .
    H H18A 0.5987 0.6872 0.0375 0.128 Uiso calc R 1 . .
    H H18B 0.6643 0.8415 0.0210 0.128 Uiso calc R 1 . .
    H H18C 0.6807 0.7887 0.0971 0.128 Uiso calc R 1 . .
loop_
    _atom_site_aniso_label
    _atom_site_aniso_U_11
    _atom_site_aniso_U_22
    _atom_site_aniso_U_33
    _atom_site_aniso_U_12
    _atom_site_aniso_U_13
    _atom_site_aniso_U_23
    Cl1 0.0622(6) 0.1224(10) 0.1045(8) -0.0041(5) 0.0375(6) 0.0165(6)
    O1 0.0588(13) 0.0744(16) 0.0446(13) -0.0067(11) 0.0091(10) 0.0026(10)
    O2 0.0730(14) 0.0614(16) 0.0543(13) 0.0069(11) 0.0252(11) -0.0072(11)
    O3 0.114(2) 0.0787(18) 0.0516(14) 0.0164(14) 0.0341(13) -0.0040(12)
    N1 0.0472(15) 0.0576(17) 0.0428(14) -0.0007(12) 0.0099(12) 0.0103(11)
    N2 0.0456(13) 0.0504(16) 0.0447(15) 0.0033(12) 0.0155(11) -0.0006(12)
    N3 0.0622(16) 0.0504(17) 0.0464(16) 0.0085(12) 0.0185(13) 0.0005(13)
    C1 0.0430(18) 0.068(2) 0.065(2) 0.0065(16) 0.0152(16) 0.0131(18)
    C2 0.0481(19) 0.052(2) 0.075(2) -0.0038(15) 0.0087(17) 0.0014(17)
    C3 0.0515(19) 0.053(2) 0.0521(19) 0.0012(16) 0.0069(16) -0.0061(15)
    C4 0.0467(17) 0.0432(19) 0.0498(18) 0.0038(14) 0.0100(14) 0.0042(14)
    C5 0.0522(19) 0.059(2) 0.055(2) -0.0026(15) 0.0107(16) -0.0082(16)
    C6 0.055(2) 0.075(3) 0.0533(19) 0.0059(18) 0.0165(16) -0.0048(17)
    C7 0.0521(19) 0.0430(19) 0.0470(18) 0.0001(14) 0.0107(15) -0.0006(14)
    C8 0.058(2) 0.077(3) 0.0484(19) 0.0023(17) 0.0103(15) 0.0142(16)
    C9 0.056(2) 0.088(3) 0.062(2) 0.0021(18) 0.0107(16) 0.0231(19)
    C10 0.0503(18) 0.070(2) 0.067(2) 0.0038(16) 0.0088(16) 0.0188(17)
    C11 0.0472(17) 0.049(2) 0.0495(18) 0.0049(14) 0.0131(14) 0.0086(14)
    C12 0.0428(16) 0.049(2) 0.0401(17) 0.0037(14) 0.0116(13) 0.0050(15)
    C13 0.0522(18) 0.048(2) 0.0488(18) 0.0073(15) 0.0074(14) 0.0112(14)
    C14 0.0546(19) 0.047(2) 0.058(2) 0.0111(15) 0.0157(15) 0.0076(15)
    C15 0.104(3) 0.070(3) 0.068(2) 0.001(2) 0.039(2) 0.0161(18)
    C16 0.067(2) 0.084(3) 0.076(2) 0.0130(19) -0.011(2) 0.0042(19)
    C17 0.087(3) 0.068(3) 0.086(3) -0.015(2) 0.024(2) -0.0091(19)
    C18 0.087(3) 0.082(3) 0.089(3) 0.040(2) 0.027(2) 0.008(2)
_geom_special_details
;
 All esds (except the esd in the dihedral angle between two l.s. planes)
 are estimated using the full covariance matrix.  The cell esds are taken
 into account individually in the estimation of esds in distances, angles
 and torsion angles; correlations between esds in cell parameters are only
 used when they are defined by crystal symmetry.  An approximate (isotropic)
 treatment of cell esds is used for estimating esds involving l.s. planes.
;
loop_
    _geom_bond_atom_site_label_1
    _geom_bond_atom_site_label_2
    _geom_bond_site_symmetry_2
    _geom_bond_distance
    _geom_bond_publ_flag
    Cl1 C1 . 1.738(3) ?
    O1 C7 . 1.229(3) ?
    O2 N2 . 1.283(3) ?
    O3 N3 . 1.279(3) ?
    N1 C7 . 1.346(3) ?
    N1 C8 . 1.466(3) ?
    N1 C11 . 1.467(3) ?
    N2 C12 . 1.336(3) ?
    N2 C13 . 1.500(4) ?
    N3 C12 . 1.328(3) ?
    N3 C14 . 1.497(4) ?
    C1 C2 . 1.366(4) ?
    C1 C6 . 1.367(4) ?
    C2 C3 . 1.374(4) ?
    C2 H2A . 0.9300 ?
    C3 C4 . 1.392(4) ?
    C3 H3A . 0.9300 ?
    C4 C5 . 1.382(4) ?
    C4 C7 . 1.502(4) ?
    C5 C6 . 1.376(4) ?
    C5 H5 . 0.9300 ?
    C6 H6 . 0.9300 ?
    C8 C9 . 1.503(4) ?
    C8 H8A . 0.9700 ?
    C8 H8B . 0.9700 ?
    C9 C10 . 1.513(4) ?
    C9 H9A . 0.9700 ?
    C9 H9B . 0.9700 ?
    C10 C11 . 1.535(4) ?
    C10 H10A . 0.9700 ?
    C10 H10B . 0.9700 ?
    C11 C12 . 1.484(4) ?
    C11 H11 . 0.9800 ?
    C13 C15 . 1.521(4) ?
    C13 C16 . 1.523(4) ?
    C13 C14 . 1.550(4) ?
    C14 C18 . 1.517(4) ?
    C14 C17 . 1.529(4) ?
    C15 H15A . 0.9600 ?
    C15 H15B . 0.9600 ?
    C15 H15C . 0.9600 ?
    C16 H16A . 0.9600 ?
    C16 H16B . 0.9600 ?
    C16 H16C . 0.9600 ?
    C17 H17A . 0.9600 ?
    C17 H17B . 0.9600 ?
    C17 H17C . 0.9600 ?
    C18 H18A . 0.9600 ?
    C18 H18B . 0.9600 ?
    C18 H18C . 0.9600 ?
loop_
    _geom_angle_atom_site_label_1
    _geom_angle_atom_site_label_2
    _geom_angle_atom_site_label_3
    _geom_angle_site_symmetry_1
    _geom_angle_site_symmetry_3
    _geom_angle
    _geom_angle_publ_flag
    C7 N1 C8 . . 129.7(2) ?
    C7 N1 C11 . . 118.8(2) ?
    C8 N1 C11 . . 111.4(2) ?
    O2 N2 C12 . . 125.7(2) ?
    O2 N2 C13 . . 122.0(2) ?
    C12 N2 C13 . . 111.9(2) ?
    O3 N3 C12 . . 125.4(2) ?
    O3 N3 C14 . . 122.2(2) ?
    C12 N3 C14 . . 112.1(2) ?
    C2 C1 C6 . . 121.2(3) ?
    C2 C1 Cl1 . . 119.8(3) ?
    C6 C1 Cl1 . . 119.0(3) ?
    C1 C2 C3 . . 119.4(3) ?
    C1 C2 H2A . . 120.3 ?
    C3 C2 H2A . . 120.3 ?
    C2 C3 C4 . . 120.8(3) ?
    C2 C3 H3A . . 119.6 ?
    C4 C3 H3A . . 119.6 ?
    C5 C4 C3 . . 118.2(3) ?
    C5 C4 C7 . . 123.9(3) ?
    C3 C4 C7 . . 117.7(3) ?
    C6 C5 C4 . . 121.1(3) ?
    C6 C5 H5 . . 119.5 ?
    C4 C5 H5 . . 119.5 ?
    C1 C6 C5 . . 119.3(3) ?
    C1 C6 H6 . . 120.4 ?
    C5 C6 H6 . . 120.4 ?
    O1 C7 N1 . . 120.3(3) ?
    O1 C7 C4 . . 119.8(3) ?
    N1 C7 C4 . . 120.0(2) ?
    N1 C8 C9 . . 103.3(2) ?
    N1 C8 H8A . . 111.1 ?
    C9 C8 H8A . . 111.1 ?
    N1 C8 H8B . . 111.1 ?
    C9 C8 H8B . . 111.1 ?
    H8A C8 H8B . . 109.1 ?
    C8 C9 C10 . . 103.4(2) ?
    C8 C9 H9A . . 111.1 ?
    C10 C9 H9A . . 111.1 ?
    C8 C9 H9B . . 111.1 ?
    C10 C9 H9B . . 111.1 ?
    H9A C9 H9B . . 109.1 ?
    C9 C10 C11 . . 103.9(2) ?
    C9 C10 H10A . . 111.0 ?
    C11 C10 H10A . . 111.0 ?
    C9 C10 H10B . . 111.0 ?
    C11 C10 H10B . . 111.0 ?
    H10A C10 H10B . . 109.0 ?
    N1 C11 C12 . . 112.2(2) ?
    N1 C11 C10 . . 103.5(2) ?
    C12 C11 C10 . . 113.3(2) ?
    N1 C11 H11 . . 109.2 ?
    C12 C11 H11 . . 109.2 ?
    C10 C11 H11 . . 109.2 ?
    N3 C12 N2 . . 109.4(2) ?
    N3 C12 C11 . . 126.1(3) ?
    N2 C12 C11 . . 124.5(3) ?
    N2 C13 C15 . . 110.0(2) ?
    N2 C13 C16 . . 105.2(2) ?
    C15 C13 C16 . . 111.2(3) ?
    N2 C13 C14 . . 100.4(2) ?
    C15 C13 C14 . . 114.7(3) ?
    C16 C13 C14 . . 114.3(3) ?
    N3 C14 C18 . . 108.5(3) ?
    N3 C14 C17 . . 105.7(2) ?
    C18 C14 C17 . . 110.0(3) ?
    N3 C14 C13 . . 100.9(2) ?
    C18 C14 C13 . . 116.2(3) ?
    C17 C14 C13 . . 114.3(3) ?
    C13 C15 H15A . . 109.5 ?
    C13 C15 H15B . . 109.5 ?
    H15A C15 H15B . . 109.5 ?
    C13 C15 H15C . . 109.5 ?
    H15A C15 H15C . . 109.5 ?
    H15B C15 H15C . . 109.5 ?
    C13 C16 H16A . . 109.5 ?
    C13 C16 H16B . . 109.5 ?
    H16A C16 H16B . . 109.5 ?
    C13 C16 H16C . . 109.5 ?
    H16A C16 H16C . . 109.5 ?
    H16B C16 H16C . . 109.5 ?
    C14 C17 H17A . . 109.5 ?
    C14 C17 H17B . . 109.5 ?
    H17A C17 H17B . . 109.5 ?
    C14 C17 H17C . . 109.5 ?
    H17A C17 H17C . . 109.5 ?
    H17B C17 H17C . . 109.5 ?
    C14 C18 H18A . . 109.5 ?
    C14 C18 H18B . . 109.5 ?
    H18A C18 H18B . . 109.5 ?
    C14 C18 H18C . . 109.5 ?
    H18A C18 H18C . . 109.5 ?
    H18B C18 H18C . . 109.5 ?
loop_
    _geom_torsion_atom_site_label_1
    _geom_torsion_atom_site_label_2
    _geom_torsion_atom_site_label_3
    _geom_torsion_atom_site_label_4
    _geom_torsion_site_symmetry_1
    _geom_torsion_site_symmetry_2
    _geom_torsion_site_symmetry_3
    _geom_torsion_site_symmetry_4
    _geom_torsion
    _geom_torsion_publ_flag
    C6 C1 C2 C3 . . . . 0.4(5) ?
    Cl1 C1 C2 C3 . . . . -179.5(2) ?
    C1 C2 C3 C4 . . . . 0.9(4) ?
    C2 C3 C4 C5 . . . . -1.3(4) ?
    C2 C3 C4 C7 . . . . -176.6(3) ?
    C3 C4 C5 C6 . . . . 0.4(4) ?
    C7 C4 C5 C6 . . . . 175.4(3) ?
    C2 C1 C6 C5 . . . . -1.3(5) ?
    Cl1 C1 C6 C5 . . . . 178.6(2) ?
    C4 C5 C6 C1 . . . . 0.9(5) ?
    C8 N1 C7 O1 . . . . -175.4(3) ?
    C11 N1 C7 O1 . . . . 0.4(4) ?
    C8 N1 C7 C4 . . . . 4.3(4) ?
    C11 N1 C7 C4 . . . . -179.9(2) ?
    C5 C4 C7 O1 . . . . -135.9(3) ?
    C3 C4 C7 O1 . . . . 39.1(4) ?
    C5 C4 C7 N1 . . . . 44.4(4) ?
    C3 C4 C7 N1 . . . . -140.7(3) ?
    C7 N1 C8 C9 . . . . 156.1(3) ?
    C11 N1 C8 C9 . . . . -20.0(3) ?
    N1 C8 C9 C10 . . . . 35.2(3) ?
    C8 C9 C10 C11 . . . . -37.6(3) ?
    C7 N1 C11 C12 . . . . 57.7(3) ?
    C8 N1 C11 C12 . . . . -125.8(3) ?
    C7 N1 C11 C10 . . . . -179.8(2) ?
    C8 N1 C11 C10 . . . . -3.3(3) ?
    C9 C10 C11 N1 . . . . 25.2(3) ?
    C9 C10 C11 C12 . . . . 147.0(3) ?
    O3 N3 C12 N2 . . . . 179.9(3) ?
    C14 N3 C12 N2 . . . . -7.0(3) ?
    O3 N3 C12 C11 . . . . 0.6(5) ?
    C14 N3 C12 C11 . . . . 173.7(2) ?
    O2 N2 C12 N3 . . . . 178.9(2) ?
    C13 N2 C12 N3 . . . . -9.2(3) ?
    O2 N2 C12 C11 . . . . -1.8(4) ?
    C13 N2 C12 C11 . . . . 170.2(2) ?
    N1 C11 C12 N3 . . . . 49.2(4) ?
    C10 C11 C12 N3 . . . . -67.6(4) ?
    N1 C11 C12 N2 . . . . -130.0(3) ?
    C10 C11 C12 N2 . . . . 113.2(3) ?
    O2 N2 C13 C15 . . . . -46.3(3) ?
    C12 N2 C13 C15 . . . . 141.3(2) ?
    O2 N2 C13 C16 . . . . 73.5(3) ?
    C12 N2 C13 C16 . . . . -98.8(3) ?
    O2 N2 C13 C14 . . . . -167.6(2) ?
    C12 N2 C13 C14 . . . . 20.1(3) ?
    O3 N3 C14 C18 . . . . -45.1(4) ?
    C12 N3 C14 C18 . . . . 141.5(3) ?
    O3 N3 C14 C17 . . . . 72.9(3) ?
    C12 N3 C14 C17 . . . . -100.5(3) ?
    O3 N3 C14 C13 . . . . -167.8(3) ?
    C12 N3 C14 C13 . . . . 18.9(3) ?
    N2 C13 C14 N3 . . . . -21.4(3) ?
    C15 C13 C14 N3 . . . . -139.2(3) ?
    C16 C13 C14 N3 . . . . 90.6(3) ?
    N2 C13 C14 C18 . . . . -138.5(3) ?
    C15 C13 C14 C18 . . . . 103.7(3) ?
    C16 C13 C14 C18 . . . . -26.5(4) ?
    N2 C13 C14 C17 . . . . 91.5(3) ?
    C15 C13 C14 C17 . . . . -26.3(4) ?
    C16 C13 C14 C17 . . . . -156.4(3) ?
loop_
    _geom_hbond_atom_site_label_D
    _geom_hbond_atom_site_label_H
    _geom_hbond_atom_site_label_A
    _geom_hbond_site_symmetry_A
    _geom_hbond_distance_DH
    _geom_hbond_distance_HA
    _geom_hbond_distance_DA
    _geom_hbond_angle_DHA
    C2 H2A O2 3_655 0.93 2.54 3.458(4) 170
    C3 H3A O1 3_655 0.93 2.45 3.314(4) 154
    C8 H8A O3 2_645 0.97 2.44 3.101(4) 125
data_global
_journal_date_recd_electronic     2010-12-17
_journal_date_accepted     2011-01-11
_journal_name_full     'Acta Crystallographica, Section E'
_journal_year     2011
_journal_volume     67
_journal_issue      2
_journal_page_first     o425
_journal_page_last     o425
_journal_paper_category     QO
_journal_coeditor_code     DN2639
_publ_contact_author_name     'Prof. Sun, Xiao-Li'
_publ_contact_author_address
;
Department of Chemistry
School of Pharmacy
Fourth Military Medical University
Changle West Road 17, 710032, Xi-An
China
;
_publ_contact_author_email     'xiaoli_sun@yahoo.cn'
_publ_contact_author_fax     '+86-29-8477-6945'
_publ_contact_author_phone     '+86-29-8477-4470'
_publ_section_title
;\
2-[1-(4-Chlorobenzoyl)pyrrolidin-2-yl]-4,4,5,5-tetramethyl-4,5-\
dihydroimidazole-1-oxyl-3-oxide
;
loop_
    _publ_author_name
    _publ_author_address
    'Tian, Min'
;
Department of Chemistry
School of Pharmacy
Fourth Military Medical University
Changle West Road 17, 710032 Xi-An
People's Republic of China
;
    'Xiang, Zhuo'
;
Department of Chemistry
School of Pharmacy
Fourth Military Medical University
Changle West Road 17, 710032 Xi-An
People's Republic of China
;
    'Zhou, Si-Yuan'
;
Department of Pharmaceutics
School of Pharmacy
Fourth Military Medical University
Changle West Road 17, 710032 Xi-An
People's Republic of China
;
    'Jing, Lin-Lin'
;
Department of Pharmacy,
Lanzhou General Hospital,
Lanzhou Command, Lanzhou 730050,
People's Republic of China
;
    'Wang, Hai-Bo'
;
Department of Chemistry
School of Pharmacy
Fourth Military Medical University
Changle West Road 17, 710032 Xi-An
People's Republic of China
;
    'Sun, Xiao-Li'
;
Department of Chemistry
School of Pharmacy
Fourth Military Medical University
Changle West Road 17, 710032 Xi-An
People's Republic of China
;
