# Supplementary material for: 2-[1-(4-Chloro­benzo­yl)pyrrolidin-2-yl]-4,4,5,5-tetra­methyl-4,5-dihydro­imidazole-1-oxyl-3-oxide
Source: Acta Crystallogr Sect E Struct Rep Online. 2011 Jan 15;67(Pt 2):o425. doi: 10.1107/S1600536811001462 (PMC3051528; doi:10.1107/S1600536811001462)
Supplement: Supplementary file 2 [file e-67-0o425-Isup2.hkl]

# 
# h,k,l, Fc-squared, Fo-squared, sigma(Fo-squared) and status flag 
# 
data_I
_shelx_title ' xb3792_0m in P2(1)/n' 
_shelx_refln_list_code          4 
_shelx_F_calc_maximum      150.09 
_exptl_crystal_F_000       772.00 
_reflns_d_resolution_high  0.8379 
 
loop_ 
 _symmetry_equiv_pos_as_xyz 
 'x, y, z' 
 '-x+1/2, y+1/2, -z+1/2' 
 '-x, -y, -z' 
 'x-1/2, -y-1/2, z-1/2' 
 
_cell_length_a    11.6202 
_cell_length_b     8.2694 
_cell_length_c    20.3147 
_cell_angle_alpha  90.000 
_cell_angle_beta  105.636 
_cell_angle_gamma  90.000 
 
_shelx_F_squared_multiplier     1.000 
 
loop_ 
 _refln_index_h 
 _refln_index_k 
 _refln_index_l 
 _refln_F_squared_calc 
 _refln_F_squared_meas 
 _refln_F_squared_sigma 
 _refln_observed_status 
   2   0   0    21127.11    22537.93   1017.46 o 
   4   0   0       91.62      103.88     10.05 o 
   6   0   0       18.66       19.94      3.89 o 
   8   0   0      272.82      258.49     20.46 o 
  10   0   0     1369.95     1499.42    125.18 o 
  12   0   0       12.27       -0.84     15.78 o 
   1   1   0     9824.46     9949.10    451.12 o 
   2   1   0      460.36      417.87     19.89 o 
   3   1   0     3337.02     3184.67    143.53 o 
   4   1   0     1863.67     1761.21     70.10 o 
   5   1   0      978.64     1041.52     42.88 o 
   6   1   0      502.08      486.39     19.26 o 
   7   1   0        3.38        4.74      5.89 o 
   8   1   0      416.16      408.06     19.96 o 
   9   1   0       11.88       10.93     11.31 o 
  10   1   0      273.09      290.95     19.88 o 
  11   1   0       61.31       51.17     11.86 o 
  12   1   0        0.29       -1.21      9.28 o 
  13   1   0       20.97       -0.53     11.21 o 
   0   2   0      733.88      655.31     55.72 o 
   1   2   0    12774.29    13086.13    593.47 o 
   2   2   0     5190.33     5054.56    230.54 o 
   3   2   0       95.68       89.25      6.36 o 
   4   2   0     4047.18     4040.33    182.17 o 
   5   2   0     1509.11     1661.92     77.20 o 
   6   2   0     1174.25     1166.97     48.60 o 
   7   2   0      422.83      399.33     20.42 o 
   8   2   0      270.69      305.61     16.62 o 
   9   2   0      502.14      481.20     27.84 o 
  10   2   0       65.30       66.84      9.98 o 
  11   2   0        4.62       -5.12      7.88 o 
  12   2   0        0.04       16.68     10.93 o 
  13   2   0        9.69       12.79     12.99 o 
   1   3   0      857.82      872.59     41.37 o 
   2   3   0      227.87      246.36     11.33 o 
   3   3   0      353.65      336.73     18.24 o 
   4   3   0      258.00      250.76     12.44 o 
   5   3   0      148.23      150.59     14.41 o 
   6   3   0        8.12        5.20      3.80 o 
   7   3   0       56.71       54.72     11.27 o 
   8   3   0      119.49      114.58     14.37 o 
   9   3   0       12.62        9.66      5.74 o 
  10   3   0       82.93       81.15     14.15 o 
  11   3   0        1.26      -10.30      8.23 o 
  12   3   0       40.61       45.16     13.43 o 
   0   4   0      441.53      342.84     35.17 o 
   1   4   0      103.25       81.50     10.31 o 
   2   4   0      440.54      418.66     22.06 o 
   3   4   0      597.33      627.68     26.90 o 
   4   4   0       20.49       12.87      3.55 o 
   5   4   0      227.47      229.06     12.60 o 
   6   4   0       73.24       75.20      8.05 o 
   7   4   0       50.75       47.11      8.25 o 
   8   4   0      639.19      658.46     30.79 o 
   9   4   0        1.75        9.04      6.22 o 
  10   4   0       36.07       25.94      7.97 o 
  11   4   0       15.26       23.01     13.41 o 
  12   4   0        0.04      -14.93      9.95 o 
   1   5   0       28.33       39.82      9.08 o 
   2   5   0       71.93       60.23     10.33 o 
   3   5   0       11.00       20.06      7.99 o 
   4   5   0        2.78        6.15      4.94 o 
   5   5   0       41.49       39.03      7.18 o 
   6   5   0      102.30      102.29     10.78 o 
   7   5   0        0.04       -2.12      6.08 o 
   8   5   0      164.41      189.66     19.26 o 
   9   5   0       40.75       28.60      9.24 o 
  10   5   0       16.21        8.37      9.32 o 
  11   5   0        5.17       -1.30     11.55 o 
   0   6   0      788.37      921.74     84.46 o 
   1   6   0      427.42      481.81     35.34 o 
   2   6   0      140.76      144.15     16.80 o 
   3   6   0      184.23      184.66     19.89 o 
   4   6   0      104.26       92.59     14.76 o 
   5   6   0       97.86      123.84     16.94 o 
   6   6   0       54.00       48.63     11.75 o 
   7   6   0       22.87       28.82     19.36 o 
   8   6   0       87.44       90.11     17.20 o 
   9   6   0       11.93       -8.09     24.83 o 
  10   6   0       13.17       17.17     25.67 o 
   1   7   0      100.97       89.72     25.88 o 
   2   7   0      149.82      139.51     26.41 o 
   3   7   0        0.80        6.02      9.10 o 
   4   7   0       54.91       38.22     12.29 o 
   5   7   0       21.49        8.01     11.36 o 
   6   7   0       31.24       27.25     11.72 o 
   7   7   0        0.02      -21.46     21.25 o 
   8   7   0        2.90        7.43     11.64 o 
   9   7   0       11.69       -8.68     13.34 o 
   0   8   0      191.63      208.75     33.88 o 
   1   8   0      364.68      356.50     31.92 o 
   2   8   0        0.03       16.85     10.51 o 
   3   8   0      148.39      189.40     23.07 o 
   4   8   0        0.37        1.66     13.15 o 
   5   8   0        2.00       11.85     17.15 o 
   6   8   0       21.96       38.50     27.77 o 
   7   8   0       15.19      -13.25     21.46 o 
   1   9   0        0.84        4.82     11.89 o 
   2   9   0        2.53        7.77     12.74 o 
   3   9   0        0.22        8.64     13.17 o 
   4   9   0        8.91        8.09     13.88 o 
   5   9   0       19.28       41.31     16.49 o 
 -13   0   1       62.55       86.05     25.88 o 
 -11   0   1       18.99        9.89     14.52 o 
  -9   0   1      378.08      382.58     28.05 o 
  -7   0   1     4041.68     3994.71    183.78 o 
  -5   0   1     3486.42     3462.81    158.88 o 
  -3   0   1     8129.57     8139.78    651.81 o 
  -1   0   1     2447.96     1796.44    137.29 o 
   1   0   1     1295.57     1177.59     65.43 o 
   3   0   1     2160.14     2112.21    117.71 o 
   5   0   1     5225.75     5750.47    262.21 o 
   7   0   1       28.85       29.65      5.12 o 
   9   0   1      169.18      157.20     23.57 o 
  11   0   1      237.22      251.90     34.72 o 
  13   0   1       21.29       -5.89     18.09 o 
 -13   1   1        1.83        4.42     10.97 o 
 -12   1   1       19.27        6.03      8.83 o 
 -11   1   1        5.11        8.66      8.53 o 
 -10   1   1       11.18        7.18      6.60 o 
  -9   1   1       58.67       66.84      9.04 o 
  -8   1   1       37.94       33.77      5.35 o 
  -7   1   1      154.16      137.75     12.61 o 
  -6   1   1       36.22       41.74      4.82 o 
  -5   1   1       34.47       31.58      4.70 o 
  -4   1   1     1498.50     1467.13     67.64 o 
  -3   1   1        4.66        1.06      2.00 o 
  -2   1   1     4385.31     4260.34    190.83 o 
  -1   1   1      744.62      718.16     40.59 o 
   0   1   1     2109.74     1916.45    109.25 o 
   1   1   1     1804.14     1863.31     85.28 o 
   2   1   1    13179.25    13232.57    514.48 o 
   3   1   1     1991.73     1940.72     77.02 o 
   4   1   1      117.73      127.42      9.59 o 
   5   1   1     2076.60     2145.19     76.70 o 
   6   1   1      450.15      432.02     17.50 o 
   7   1   1       73.76       85.59      9.63 o 
   8   1   1      520.11      533.54     24.76 o 
   9   1   1      210.71      230.58     16.51 o 
  10   1   1      182.37      142.41     16.81 o 
  11   1   1       54.12       50.63     11.82 o 
  12   1   1       23.68       19.15     10.60 o 
  13   1   1        0.23        0.97     12.05 o 
 -13   2   1       15.67        1.85     10.51 o 
 -12   2   1      159.29      199.45     22.39 o 
 -11   2   1        0.91        5.19      7.06 o 
 -10   2   1        8.66       -5.46     11.26 o 
  -9   2   1     1391.48     1496.87     88.98 o 
  -8   2   1      814.56      829.88     36.38 o 
  -7   2   1     1435.72     1571.51     64.61 o 
  -6   2   1      195.34      213.26     15.64 o 
  -5   2   1      976.89      943.14     45.21 o 
  -4   2   1       26.89       23.57      3.96 o 
  -3   2   1       75.45       77.37     11.54 o 
  -2   2   1       40.78       50.11      5.86 o 
  -1   2   1     1317.63     1228.25     48.65 o 
   0   2   1     9507.03     9531.40    432.68 o 
   1   2   1    17610.50    18369.74    714.79 o 
   2   2   1     5870.53     6161.18    280.59 o 
   3   2   1      152.10      161.41      9.68 o 
   4   2   1       98.32      141.78      9.45 o 
   5   2   1      119.89      130.06     11.57 o 
   6   2   1      472.15      524.04     23.70 o 
   7   2   1       85.52       98.98      8.27 o 
   8   2   1        6.40        8.34      4.67 o 
   9   2   1      350.47      330.67     32.94 o 
  10   2   1      159.61      170.61     18.51 o 
  11   2   1      133.66      150.33     18.52 o 
  12   2   1        0.25        2.66      9.55 o 
 -12   3   1        0.82       -2.72      9.28 o 
 -11   3   1       76.63       71.25     11.99 o 
 -10   3   1        3.19       -4.07      8.56 o 
  -9   3   1       58.97       52.38     12.39 o 
  -8   3   1      667.66      700.76     31.80 o 
  -7   3   1      137.25      144.31     11.70 o 
  -6   3   1     1167.30     1220.31     58.36 o 
  -5   3   1      248.67      246.49     14.85 o 
  -4   3   1      407.31      368.92     19.28 o 
  -3   3   1       65.85       76.37     13.70 o 
  -2   3   1      159.45      151.73      7.73 o 
  -1   3   1       50.13       51.40      7.45 o 
   0   3   1      747.77      782.30     47.78 o 
   1   3   1       29.75       29.45      3.62 o 
   2   3   1      149.69      151.31     12.67 o 
   3   3   1      464.71      532.87     26.95 o 
   4   3   1      385.29      398.26     20.27 o 
   5   3   1       16.43       12.70      3.60 o 
   6   3   1       10.14       13.57      3.94 o 
   7   3   1       50.39       48.71      9.02 o 
   8   3   1       10.05       10.11      5.29 o 
   9   3   1      118.27      105.89     11.63 o 
  10   3   1       22.29       18.43      7.56 o 
  11   3   1       19.38        9.61      9.87 o 
  12   3   1       21.45        2.35     10.96 o 
 -12   4   1       11.50       19.46     12.28 o 
 -11   4   1      102.44       90.29     15.08 o 
 -10   4   1      209.67      247.94     34.86 o 
  -9   4   1      279.13      318.13     19.26 o 
  -8   4   1      228.39      236.57     40.09 o 
  -7   4   1       23.68       38.79      7.23 o 
  -6   4   1        4.92        4.50      3.98 o 
  -5   4   1       53.47       56.06      5.70 o 
  -4   4   1      118.58      124.75      8.15 o 
  -3   4   1       91.36      102.50      6.89 o 
  -2   4   1      625.67      550.78     23.50 o 
  -1   4   1      514.85      506.89     33.73 o 
   0   4   1     2496.47     2557.16    149.12 o 
   1   4   1      663.93      696.63     34.31 o 
   2   4   1        1.00        7.04      5.65 o 
   3   4   1      329.03      321.54     15.11 o 
   4   4   1       82.85       77.01      7.65 o 
   5   4   1      390.25      429.68     20.14 o 
   6   4   1      223.42      231.35     14.73 o 
   7   4   1        3.06        5.39      4.47 o 
   8   4   1       58.82       46.58      7.92 o 
   9   4   1       13.56       -4.68      6.02 o 
  10   4   1       26.49       28.03      7.93 o 
  11   4   1        0.97      -10.05      9.40 o 
  12   4   1        0.55       20.26     19.99 o 
 -11   5   1       22.57       11.62     15.99 o 
 -10   5   1        0.09        7.85      8.75 o 
  -9   5   1       15.27       13.36      8.12 o 
  -8   5   1      147.57      153.25     17.99 o 
  -7   5   1       71.24       82.84     12.19 o 
  -6   5   1      127.36      130.39     12.19 o 
  -5   5   1       24.06       15.91      6.26 o 
  -4   5   1        7.84       12.05      6.98 o 
  -3   5   1      220.48      221.37     26.62 o 
  -2   5   1       13.69       -0.75      6.69 o 
  -1   5   1      132.89       95.45     12.67 o 
   0   5   1      215.65      263.56     21.70 o 
   1   5   1      964.79     1006.02     62.96 o 
   2   5   1        0.05       -3.97      5.36 o 
   3   5   1       78.13       68.94      7.70 o 
   4   5   1        2.79        2.76      5.02 o 
   5   5   1       97.06      119.47     14.30 o 
   6   5   1        0.60        0.64      6.08 o 
   7   5   1       10.40       16.10      7.00 o 
   8   5   1       65.83       59.33      9.96 o 
   9   5   1       23.55       43.08      9.88 o 
  10   5   1        0.20        1.39      9.25 o 
  11   5   1       19.52        5.32     11.36 o 
 -10   6   1        1.02       -3.77     12.46 o 
  -9   6   1       16.87       18.44     13.90 o 
  -8   6   1        5.56        9.68     16.20 o 
  -7   6   1       46.89       35.90     16.73 o 
  -6   6   1      492.21      572.24     59.16 o 
  -5   6   1      107.83      111.08     16.22 o 
  -4   6   1      145.47      118.96     16.28 o 
  -3   6   1      249.48      247.37     24.83 o 
  -2   6   1        1.86        5.61      7.89 o 
  -1   6   1      347.88      371.42     29.46 o 
   0   6   1       27.26       30.34      9.22 o 
   1   6   1       93.78       73.51     12.64 o 
   2   6   1        2.02       11.47      8.93 o 
   3   6   1       39.15       42.46     10.96 o 
   4   6   1        1.20       -1.43      8.68 o 
   5   6   1       73.03       52.67     12.54 o 
   6   6   1        1.13        1.70      8.98 o 
   7   6   1      155.20      148.17     23.67 o 
   8   6   1        0.41        4.70     11.01 o 
   9   6   1        0.09        5.42     21.25 o 
  10   6   1       37.64       27.05     17.04 o 
  -9   7   1       19.48       14.61     15.49 o 
  -8   7   1        4.26       20.62     21.46 o 
  -7   7   1       72.98       92.16     30.30 o 
  -6   7   1        7.53       12.95     11.39 o 
  -5   7   1       83.34       84.85     15.56 o 
  -4   7   1       76.27       78.53     15.34 o 
  -3   7   1      174.11      230.01     23.73 o 
  -2   7   1       87.50      112.17     37.35 o 
  -1   7   1       50.89       33.96     11.16 o 
   0   7   1        2.09       -7.29     13.47 o 
   1   7   1        8.96        6.37     15.15 o 
   2   7   1        5.11        3.50      8.80 o 
   3   7   1        4.69        0.62      9.49 o 
   4   7   1        4.44        9.10     16.83 o 
   5   7   1        1.17       -8.14      9.07 o 
   6   7   1        4.79      -10.94     16.62 o 
   7   7   1       48.05       56.74     16.04 o 
   8   7   1        4.39        7.03     12.12 o 
   9   7   1       10.40       -5.84     12.99 o 
  -7   8   1        0.49       12.62     19.78 o 
  -6   8   1       63.88       55.28     16.07 o 
  -5   8   1        7.61        8.19     15.46 o 
  -4   8   1       24.57       22.79     13.78 o 
  -3   8   1       31.66       25.08     12.13 o 
  -2   8   1       16.60       19.46     12.16 o 
  -1   8   1        0.76        3.34      9.84 o 
   0   8   1        0.23       -6.53     10.10 o 
   1   8   1       19.73       22.40     11.22 o 
   2   8   1       13.81        9.07     11.72 o 
   3   8   1       45.43       28.79     13.09 o 
   4   8   1       21.70        6.55     12.22 o 
   5   8   1        2.33        3.50     13.99 o 
   6   8   1       29.63       45.02     25.25 o 
   7   8   1        0.05        3.82     16.31 o 
  -5   9   1        0.44        3.47     14.05 o 
  -4   9   1       17.52       12.15     13.81 o 
  -3   9   1        5.09        4.56     13.52 o 
  -2   9   1        4.58       -3.46     14.10 o 
  -1   9   1       39.62       65.45     26.09 o 
   0   9   1       21.48       20.25     19.99 o 
   1   9   1       36.92       36.94     21.67 o 
   2   9   1       44.68       65.27     16.45 o 
   3   9   1        0.43       14.53     12.96 o 
   4   9   1       59.96       50.12     21.88 o 
   5   9   1        1.46      -16.41     26.09 o 
 -12   0   2        0.28       10.73     13.89 o 
 -10   0   2       98.30      131.93     23.78 o 
  -8   0   2        5.37       -1.03      6.21 o 
  -6   0   2     1169.69     1222.24     57.96 o 
  -4   0   2     7879.57     7740.84    428.30 o 
  -2   0   2    15720.52    15363.50    845.82 o 
   0   0   2      813.71      874.46     48.85 o 
   2   0   2      240.58      221.94     16.47 o 
   4   0   2    13269.72    13953.79    767.25 o 
   8   0   2       45.45       31.23     17.67 o 
  10   0   2      514.44      548.40     54.95 o 
  12   0   2        2.22        5.47     15.99 o 
 -13   1   2        7.70        2.02     10.56 o 
 -12   1   2        3.29       -6.11      8.18 o 
 -11   1   2        5.90        8.59      6.74 o 
 -10   1   2      509.47      612.87     41.52 o 
  -9   1   2       34.69       32.79      8.52 o 
  -8   1   2      299.23      300.13     15.93 o 
  -7   1   2      279.89      281.12     21.88 o 
  -6   1   2        0.49        4.65      3.37 o 
  -5   1   2      388.94      505.90     36.75 o 
  -4   1   2      782.71      734.61     47.65 o 
  -3   1   2       39.38       43.82      4.27 o 
  -2   1   2        2.93        2.42      1.63 o 
  -1   1   2      390.23      376.33     19.91 o 
   0   1   2     8310.66     8197.95    322.71 o 
   1   1   2     2822.47     2672.00     94.01 o 
   2   1   2      925.65      915.76     36.97 o 
   3   1   2     6015.62     6028.22    235.50 o 
   4   1   2     1361.64     1376.45     55.66 o 
   5   1   2     2592.83     2637.61     94.05 o 
   6   1   2      175.04      186.88     11.11 o 
   7   1   2      460.47      467.41     21.92 o 
   8   1   2      311.90      294.44     15.93 o 
   9   1   2       18.17       24.26      8.44 o 
  10   1   2       12.01        4.98     12.62 o 
  11   1   2       38.48        7.19      9.55 o 
  12   1   2       16.37       28.18     12.03 o 
 -13   2   2        6.73        5.50     10.70 o 
 -12   2   2       29.34       39.34     12.20 o 
 -11   2   2        7.69       20.59      8.33 o 
 -10   2   2       11.66        6.62      6.69 o 
  -9   2   2      182.65      170.40     14.39 o 
  -8   2   2      626.27      597.46     39.70 o 
  -7   2   2      852.23      825.84     51.02 o 
  -6   2   2      151.47      141.03     10.71 o 
  -5   2   2        7.17        6.07      3.66 o 
  -4   2   2     1389.68     1524.71     70.45 o 
  -3   2   2      552.08      578.79     27.91 o 
  -2   2   2       40.71       36.50      5.18 o 
  -1   2   2     2772.50     2652.94    104.29 o 
   0   2   2     4426.06     4489.62    175.52 o 
   1   2   2        3.41        6.14      1.76 o 
   2   2   2    10259.20    10245.72    358.19 o 
   3   2   2      496.84      458.46     17.86 o 
   4   2   2       47.85       35.09      4.16 o 
   5   2   2      178.68      190.46     10.87 o 
   6   2   2       80.82       71.08      6.60 o 
   7   2   2      143.59      145.47     16.46 o 
   8   2   2      172.91      149.93     13.00 o 
   9   2   2       10.09       12.63      6.21 o 
  10   2   2      145.06      185.20     19.56 o 
  11   2   2        6.95       -6.97      9.21 o 
  12   2   2       40.26       75.48     15.01 o 
 -12   3   2      101.62      124.96     15.07 o 
 -11   3   2        6.11       14.35      7.81 o 
 -10   3   2        4.54        2.22      6.86 o 
  -9   3   2      372.99      349.91     31.66 o 
  -8   3   2      139.07      129.38     11.85 o 
  -7   3   2      151.30      158.60     14.25 o 
  -6   3   2       14.15        9.40      5.87 o 
  -5   3   2      106.17      123.25      9.30 o 
  -4   3   2      309.86      295.93     16.27 o 
  -3   3   2     3898.82     3720.27    171.16 o 
  -2   3   2       69.29       64.24      4.89 o 
  -1   3   2    12487.75    12678.39    493.98 o 
   0   3   2      159.36      170.43     10.30 o 
   1   3   2     3284.61     3377.89    132.97 o 
   2   3   2      614.17      619.48     26.06 o 
   3   3   2     3339.91     3443.20    158.57 o 
   4   3   2      363.83      384.57     15.93 o 
   5   3   2      111.47      105.56      6.88 o 
   6   3   2       89.21       85.14      7.59 o 
   7   3   2      202.68      218.58     13.30 o 
   8   3   2      102.68      107.37      9.88 o 
   9   3   2      291.80      300.61     17.96 o 
  10   3   2        9.38       -2.93      8.63 o 
  11   3   2       21.02       27.12     25.56 o 
  12   3   2       42.97       28.44     12.68 o 
 -12   4   2        0.12       13.69      9.41 o 
 -11   4   2        2.76        0.61      8.04 o 
 -10   4   2      120.08       90.90     12.21 o 
  -9   4   2       23.66       24.97      7.94 o 
  -8   4   2      458.24      457.04     26.42 o 
  -7   4   2      254.49      249.82     28.27 o 
  -6   4   2       47.27       46.86      5.99 o 
  -5   4   2      260.75      252.19     14.95 o 
  -4   4   2      673.17      674.92     28.99 o 
  -3   4   2        0.68        1.07      2.82 o 
  -2   4   2        4.12        4.35      4.01 o 
  -1   4   2       17.99       11.85      5.86 o 
   0   4   2       68.50       75.92     13.63 o 
   1   4   2      235.20      213.08     12.81 o 
   2   4   2     4641.82     5052.34    198.54 o 
   3   4   2       59.58       46.66      6.71 o 
   4   4   2        1.77        3.17      3.97 o 
   5   4   2        2.00       -0.76      3.18 o 
   6   4   2        0.04        4.94      3.83 o 
   7   4   2       33.62       40.39      6.43 o 
   8   4   2        0.07        1.01      5.45 o 
   9   4   2        1.68       -0.31      6.00 o 
  10   4   2       99.05       92.70     10.85 o 
  11   4   2        1.15       -4.66      9.45 o 
 -11   5   2       24.56       16.49     12.80 o 
 -10   5   2        3.11       10.45      8.68 o 
  -9   5   2       47.26       53.26     12.45 o 
  -8   5   2        0.04       -0.64      6.45 o 
  -7   5   2       17.74       21.91      7.14 o 
  -6   5   2        2.34        8.27      6.00 o 
  -5   5   2      454.35      453.11     25.54 o 
  -4   5   2        0.80        5.53      4.88 o 
  -3   5   2       68.20       55.30     14.31 o 
  -2   5   2      850.53      865.49     55.19 o 
  -1   5   2        3.01        1.99      6.09 o 
   0   5   2     1961.06     2009.09    119.64 o 
   1   5   2        2.27       -1.80      8.52 o 
   2   5   2        1.61        2.01      5.91 o 
   3   5   2       19.96       26.09      6.15 o 
   4   5   2      115.35      128.56     20.39 o 
   5   5   2       76.34       70.88     10.52 o 
   6   5   2        7.61       14.13      7.43 o 
   7   5   2        0.00        1.60      5.60 o 
   8   5   2       11.92       12.54      7.95 o 
   9   5   2       12.87       10.97     10.27 o 
  10   5   2       20.63       20.01      9.68 o 
  11   5   2        0.11       -6.31     15.15 o 
 -10   6   2        2.79       24.48     15.46 o 
  -9   6   2      158.04      138.46     33.04 o 
  -8   6   2       24.40        6.69      9.81 o 
  -7   6   2       82.33       66.70     36.19 o 
  -6   6   2      256.89      297.91     43.14 o 
  -5   6   2        8.93       33.25     19.25 o 
  -4   6   2        1.09       -3.80     14.83 o 
  -3   6   2       52.37       54.18     11.88 o 
  -2   6   2       92.03       87.28     13.67 o 
  -1   6   2      190.22      215.05     20.76 o 
   0   6   2       98.05       99.53     14.13 o 
   1   6   2      446.98      462.20     34.30 o 
   2   6   2       43.31       44.60     10.60 o 
   3   6   2      329.13      392.57     31.38 o 
   4   6   2      126.38      124.66     16.43 o 
   5   6   2      158.92      180.81     20.01 o 
   6   6   2      107.59      109.34     17.04 o 
   7   6   2        1.61        0.64     10.86 o 
   8   6   2        0.48       -4.00     15.88 o 
   9   6   2        0.02       -6.44     11.66 o 
  10   6   2       11.78       -0.27     13.61 o 
  -9   7   2        2.17       -2.52     23.35 o 
  -8   7   2       57.87       78.90     26.30 o 
  -7   7   2       64.41       64.27     16.52 o 
  -6   7   2        1.49       15.13     19.04 o 
  -5   7   2        4.79        5.76     14.94 o 
  -4   7   2       52.82       68.52     14.10 o 
  -3   7   2        0.53       -0.93      8.83 o 
  -2   7   2       28.78       29.82     11.15 o 
  -1   7   2      102.22      136.22     18.32 o 
   0   7   2       30.78       21.58      9.25 o 
   1   7   2       26.69       15.93      9.70 o 
   2   7   2       26.80       20.14     11.06 o 
   3   7   2       48.69       34.92     12.06 o 
   4   7   2      194.16      229.48     24.22 o 
   5   7   2      110.53      156.97     33.04 o 
   6   7   2        3.84       -3.18     17.78 o 
   7   7   2       11.57        5.90     12.39 o 
   8   7   2       15.22       10.42     14.41 o 
   9   7   2        3.52       11.39     14.16 o 
  -8   8   2        0.67       14.52     25.46 o 
  -7   8   2        6.65       22.36     14.40 o 
  -6   8   2        0.93        1.31     11.94 o 
  -5   8   2        3.01       -0.62     14.52 o 
  -4   8   2        0.38       -0.10     11.12 o 
  -3   8   2       31.30       45.93     15.57 o 
  -2   8   2       57.12       56.82     17.36 o 
  -1   8   2        8.74       10.89     10.66 o 
   0   8   2        2.59       12.32      9.70 o 
   1   8   2       71.60       60.45     14.43 o 
   2   8   2        3.60        1.78     10.21 o 
   3   8   2        3.39        5.58     11.50 o 
   4   8   2        0.55      -10.54     10.86 o 
   5   8   2       53.37       45.66     26.30 o 
   6   8   2       56.61       52.96     20.83 o 
   7   8   2       63.10      101.98     21.35 o 
  -5   9   2        0.25       -8.70     14.10 o 
  -4   9   2       10.24       20.51     14.92 o 
  -3   9   2       12.63       37.64     15.86 o 
  -2   9   2        6.24       14.61     11.24 o 
  -1   9   2        0.60       11.34     12.10 o 
   0   9   2        7.93        8.58     12.99 o 
   1   9   2       22.21       15.58     12.70 o 
   2   9   2       26.55       20.27     13.85 o 
   3   9   2       15.65        6.61     13.88 o 
   4   9   2       14.92       20.83     29.24 o 
   5   9   2       22.03       35.66     18.79 o 
 -13   0   3       28.25       39.34     20.83 o 
 -11   0   3       32.14       32.40     14.31 o 
  -9   0   3      667.28      621.19     40.72 o 
  -7   0   3     3393.06     3594.50    165.39 o 
  -5   0   3      654.77      579.81     35.51 o 
  -3   0   3     1783.55     1730.45     97.19 o 
  -1   0   3     7764.66     7064.07    537.46 o 
   1   0   3    19929.15    20068.34   1100.30 o 
   3   0   3     4858.30     4884.86    222.36 o 
   5   0   3      229.67      208.87     12.44 o 
   7   0   3      324.13      262.61     16.23 o 
   9   0   3       12.80       31.14     13.25 o 
  11   0   3      121.67      121.62     26.30 o 
 -13   1   3        1.44       -4.63      9.86 o 
 -12   1   3        0.01       -6.73      6.78 o 
 -11   1   3       24.96        9.42      7.18 o 
 -10   1   3      209.07      226.90     26.35 o 
  -9   1   3      741.69      751.97     39.13 o 
  -8   1   3      107.59       99.46     10.04 o 
  -7   1   3        9.75       14.08      4.53 o 
  -6   1   3       36.34       44.64      5.97 o 
  -5   1   3      439.51      503.73     25.46 o 
  -4   1   3      227.55      218.26     12.36 o 
  -3   1   3       32.18       37.55      3.89 o 
  -2   1   3     4757.13     4648.74    181.29 o 
  -1   1   3     3072.28     2908.77    113.78 o 
   0   1   3    22527.11    23143.85    807.88 o 
   1   1   3     1041.88      986.37     39.29 o 
   2   1   3      980.38      959.41     44.46 o 
   3   1   3       50.00       36.84      5.05 o 
   4   1   3      118.02       92.60     12.70 o 
   5   1   3     3289.98     3362.02    118.77 o 
   6   1   3       15.48        8.49      3.17 o 
   7   1   3       22.76       21.47      4.63 o 
   8   1   3        1.09        1.75      4.41 o 
   9   1   3        0.28        5.30      6.21 o 
  10   1   3      415.52      461.78     34.53 o 
  11   1   3        0.12       -0.32      8.34 o 
  12   1   3        0.79       10.10     11.50 o 
 -13   2   3       36.23       25.19     11.98 o 
 -12   2   3        3.82       -1.45     12.00 o 
 -11   2   3        9.04        2.15      7.26 o 
 -10   2   3        4.48        5.84      6.16 o 
  -9   2   3       34.74       10.13      9.23 o 
  -8   2   3     1024.35     1175.56     57.39 o 
  -7   2   3      516.00      553.38     29.22 o 
  -6   2   3      256.55      268.84     16.12 o 
  -5   2   3     2170.62     2233.56    102.43 o 
  -4   2   3      948.37      874.57     41.60 o 
  -3   2   3     6900.09     6631.84    295.92 o 
  -2   2   3     3178.90     3080.87    171.75 o 
  -1   2   3      613.71      625.76     26.17 o 
   0   2   3      463.97      434.53     16.52 o 
   1   2   3      644.14      586.26     24.70 o 
   2   2   3        5.48        8.43      2.12 o 
   3   2   3     4091.93     4051.48    142.93 o 
   4   2   3      374.67      405.82     16.28 o 
   5   2   3      614.41      619.97     27.23 o 
   6   2   3      326.45      339.92     17.24 o 
   7   2   3        2.47        0.53      3.68 o 
   8   2   3      540.90      556.55     26.33 o 
   9   2   3       12.26       15.62     17.78 o 
  10   2   3      101.91      136.39     31.35 o 
  11   2   3       41.76       21.82     10.67 o 
  12   2   3       15.15        9.70     12.94 o 
 -13   3   3        1.56       11.36     10.50 o 
 -12   3   3        0.24        1.65      9.03 o 
 -11   3   3       27.62       35.50      9.25 o 
 -10   3   3       12.39        8.58      6.86 o 
  -9   3   3        6.62       11.23      6.29 o 
  -8   3   3      128.95      135.30     13.84 o 
  -7   3   3      341.37      352.14     20.73 o 
  -6   3   3       75.47       81.32      8.20 o 
  -5   3   3      314.64      337.28     17.79 o 
  -4   3   3      101.30      113.56     12.04 o 
  -3   3   3      152.94      138.18      7.88 o 
  -2   3   3     1145.36     1104.17     44.93 o 
  -1   3   3        5.87        1.88      2.02 o 
   0   3   3     2113.24     2114.70     83.87 o 
   1   3   3      159.01      151.91      9.96 o 
   2   3   3        3.66        3.12      2.21 o 
   3   3   3      137.45      159.08      8.15 o 
   4   3   3     1305.28     1399.60     51.31 o 
   5   3   3        5.53        8.00      3.15 o 
   6   3   3      250.91      290.91     24.18 o 
   7   3   3       97.08       98.98      8.83 o 
   8   3   3      310.01      312.91     26.58 o 
   9   3   3       96.73       82.05     18.59 o 
  10   3   3        4.26       -0.34      8.19 o 
  11   3   3        1.23       -2.41      9.25 o 
  12   3   3        2.78       10.18     23.88 o 
 -12   4   3        0.37       -3.42      9.04 o 
 -11   4   3       14.67        6.48      8.69 o 
 -10   4   3       29.75       29.74      8.77 o 
  -9   4   3       28.21       10.98      7.32 o 
  -8   4   3       42.33       35.87      8.03 o 
  -7   4   3      457.54      439.76     29.88 o 
  -6   4   3      505.95      521.49     33.96 o 
  -5   4   3      536.40      520.97     29.09 o 
  -4   4   3     1496.63     1562.23     63.72 o 
  -3   4   3      778.51      765.38     38.14 o 
  -2   4   3      129.92      126.05      7.32 o 
  -1   4   3     1114.81     1166.39     55.89 o 
   0   4   3      458.26      525.89     26.89 o 
   1   4   3        0.53        1.42      2.16 o 
   2   4   3      106.86      122.05     11.75 o 
   3   4   3      274.67      237.37     11.20 o 
   4   4   3      660.24      607.10     32.71 o 
   5   4   3      142.59      147.29     16.88 o 
   6   4   3        0.33        5.51      4.84 o 
   7   4   3        0.31       -0.40      4.58 o 
   8   4   3       66.63       73.69      9.29 o 
   9   4   3        1.26       15.55      6.84 o 
  10   4   3        1.31        0.31      7.94 o 
  11   4   3        0.53        6.01     11.20 o 
 -11   5   3       25.95       28.88     12.36 o 
 -10   5   3      115.39      103.13     16.31 o 
  -9   5   3        2.38        9.53      7.52 o 
  -8   5   3      485.34      464.06     27.62 o 
  -7   5   3       84.26       89.68     10.58 o 
  -6   5   3      186.24      221.63     19.40 o 
  -5   5   3        0.17       -1.13      4.98 o 
  -4   5   3       31.64       24.51      8.29 o 
  -3   5   3      329.76      330.35     48.31 o 
  -2   5   3      115.15      138.99     15.69 o 
  -1   5   3       52.51       54.28     13.68 o 
   0   5   3       10.01        0.74      6.61 o 
   1   5   3        0.01        8.62     10.52 o 
   2   5   3        1.47        4.01      4.47 o 
   3   5   3       15.59       26.28      5.85 o 
   4   5   3      126.07      119.10      9.73 o 
   5   5   3        4.55        5.24      4.97 o 
   6   5   3       43.03       35.95      8.63 o 
   7   5   3        0.94       -6.61      6.52 o 
   8   5   3        0.32        8.15     12.11 o 
   9   5   3       36.52       24.20     11.90 o 
  10   5   3       15.88       21.22     11.42 o 
 -10   6   3       27.20       94.47     32.19 o 
  -9   6   3       31.36       24.20     22.51 o 
  -8   6   3       83.20       78.32     15.31 o 
  -7   6   3      237.71      293.10     47.98 o 
  -6   6   3        8.55        3.50      8.60 o 
  -5   6   3       28.80       37.44     11.52 o 
  -4   6   3        7.09      -11.44      7.63 o 
  -3   6   3      502.34      549.30     39.61 o 
  -2   6   3      359.96      394.67     31.25 o 
  -1   6   3      107.21      131.55     16.44 o 
   0   6   3      486.71      525.26     37.96 o 
   1   6   3      205.75      227.11     21.90 o 
   2   6   3        1.44       13.43      9.50 o 
   3   6   3       36.13       37.79     14.73 o 
   4   6   3        0.35        3.22      7.26 o 
   5   6   3       10.78        4.09      9.11 o 
   6   6   3        0.14       12.77     10.26 o 
   7   6   3       28.22       31.59     13.54 o 
   8   6   3        4.39       -0.57     11.09 o 
   9   6   3       10.80        7.28     13.35 o 
  10   6   3        6.59       30.04     16.43 o 
  -9   7   3        0.00       21.67     24.62 o 
  -8   7   3       11.67       -2.46     12.07 o 
  -7   7   3        0.07        1.40     21.25 o 
  -6   7   3        0.00      -11.46      9.68 o 
  -5   7   3       34.88       33.20     12.18 o 
  -4   7   3      152.38      174.77     54.71 o 
  -3   7   3      457.73      460.49     48.21 o 
  -2   7   3      184.27      209.29     47.14 o 
  -1   7   3       15.94       19.13      9.88 o 
   0   7   3        3.17        7.54     10.62 o 
   1   7   3       34.11       55.57     12.69 o 
   2   7   3      209.86      224.25     23.99 o 
   3   7   3        3.71       -4.83      8.96 o 
   4   7   3       94.33       76.94     19.72 o 
   5   7   3        6.08        7.51     11.18 o 
   6   7   3        3.21        4.44     14.25 o 
   7   7   3       18.79        6.74     13.90 o 
   8   7   3        1.59       -5.39     12.29 o 
  -8   8   3       36.39       65.64     26.30 o 
  -7   8   3        1.63        4.87     11.95 o 
  -6   8   3       41.33       63.29     17.20 o 
  -5   8   3        0.34       -5.87     10.46 o 
  -4   8   3       14.01       21.91     13.15 o 
  -3   8   3        9.22       18.52     12.22 o 
  -2   8   3        4.41       22.47     12.22 o 
  -1   8   3       25.74       42.06     12.87 o 
   0   8   3        0.02        4.91     10.30 o 
   1   8   3       55.29       83.06     16.06 o 
   2   8   3      134.45       98.88     18.84 o 
   3   8   3        7.99       -3.68     11.44 o 
   4   8   3       63.56       39.01     15.01 o 
   5   8   3        0.55       17.62     14.81 o 
   6   8   3       11.34        9.36     14.67 o 
   7   8   3        0.27        1.72     15.54 o 
  -5   9   3        5.79       17.99     13.51 o 
  -4   9   3       35.04       -6.78     14.94 o 
  -3   9   3        0.08       -1.78     13.11 o 
  -2   9   3       43.00       33.47     15.37 o 
  -1   9   3        4.66       -6.80     11.27 o 
   0   9   3        9.26       13.75     13.45 o 
   1   9   3       11.25        5.97     13.04 o 
   2   9   3       14.58       24.78     21.99 o 
   3   9   3        0.32       -6.76      9.82 o 
   4   9   3        5.91       12.04     15.06 o 
 -12   0   4       71.25       76.80     20.83 o 
 -10   0   4       27.68       39.55     14.10 o 
  -8   0   4      154.40      131.99     13.91 o 
  -6   0   4     1869.67     1911.15    109.21 o 
  -4   0   4       10.90        1.16      6.63 o 
  -2   0   4       97.49      127.01      9.30 o 
   0   0   4      632.02      600.68     34.96 o 
   2   0   4     5122.66     4926.18    272.36 o 
   4   0   4      772.72      740.26     35.67 o 
   6   0   4        0.50        2.69      3.75 o 
   8   0   4       92.39       44.40     13.47 o 
  10   0   4        7.31       11.78     13.89 o 
  12   0   4       96.91       83.11     25.04 o 
 -13   1   4        0.22       -7.21      8.69 o 
 -12   1   4       12.36       13.74      8.14 o 
 -11   1   4        1.53        6.49      6.80 o 
 -10   1   4        3.02        2.27      5.78 o 
  -9   1   4      283.55      276.95     18.73 o 
  -8   1   4      342.04      358.76     33.36 o 
  -7   1   4      574.05      603.41     31.09 o 
  -6   1   4      147.07      183.26     12.09 o 
  -5   1   4     1688.98     1747.13     80.60 o 
  -4   1   4     1329.36     1261.76     58.69 o 
  -3   1   4        2.76       -0.08      1.85 o 
  -2   1   4      293.97      292.95     17.93 o 
  -1   1   4      346.59      366.02     15.63 o 
   0   1   4     4853.54     4691.06    164.78 o 
   1   1   4     7781.27     8054.22    282.10 o 
   2   1   4     4889.22     4585.93    236.59 o 
   3   1   4       12.12        6.93      4.65 o 
   4   1   4      277.57      323.07     15.40 o 
   5   1   4      208.87      259.56     15.83 o 
   6   1   4        5.95        0.09      2.86 o 
   7   1   4      971.94     1023.16     43.76 o 
   8   1   4        1.88        5.21      5.99 o 
   9   1   4      295.05      305.25     26.94 o 
  10   1   4      134.98      134.04     27.35 o 
  11   1   4      136.66      177.29     43.03 o 
  12   1   4       13.50       23.86     12.46 o 
 -13   2   4       31.92       37.75     13.71 o 
 -12   2   4      137.84      145.46     21.49 o 
 -11   2   4       26.99       23.64      8.02 o 
 -10   2   4      175.84      184.27     22.39 o 
  -9   2   4        9.80        7.90      6.15 o 
  -8   2   4      134.95      141.22     15.43 o 
  -7   2   4      349.34      368.19     21.10 o 
  -6   2   4     1002.98     1035.57     49.71 o 
  -5   2   4      354.57      337.27     18.33 o 
  -4   2   4     1907.68     1855.73     66.06 o 
  -3   2   4      456.06      420.86     18.02 o 
  -2   2   4     3680.39     3503.52    137.48 o 
  -1   2   4     1431.81     1380.39     56.02 o 
   0   2   4        0.20        2.48      1.52 o 
   1   2   4      295.13      310.67     12.56 o 
   2   2   4       60.17       51.57      3.79 o 
   3   2   4     2801.80     3001.54    118.28 o 
   4   2   4      182.30      201.43     12.21 o 
   5   2   4      204.34      182.09     10.88 o 
   6   2   4      180.22      168.07     10.88 o 
   7   2   4       85.14       85.37      8.17 o 
   8   2   4      346.23      394.90     39.53 o 
   9   2   4       27.14       19.40      8.85 o 
  10   2   4       50.17       47.27     11.83 o 
  11   2   4       87.62      113.13     17.15 o 
  12   2   4       87.12       74.03     19.67 o 
 -13   3   4        1.50       -4.87      8.97 o 
 -12   3   4        8.02        1.01      8.15 o 
 -11   3   4       23.90       28.28      9.94 o 
 -10   3   4       13.98        6.99      6.57 o 
  -9   3   4        1.37       -3.57      5.61 o 
  -8   3   4      177.93      162.79     19.32 o 
  -7   3   4       13.57       11.97      4.87 o 
  -6   3   4      492.33      486.20     25.76 o 
  -5   3   4      285.10      275.79     13.16 o 
  -4   3   4        0.06        1.42      2.42 o 
  -3   3   4      525.92      542.94     26.70 o 
  -2   3   4       48.93       47.35      3.80 o 
  -1   3   4        3.64        0.84      2.00 o 
   0   3   4     2945.89     3076.12    109.20 o 
   1   3   4     4209.72     4378.95    154.69 o 
   2   3   4     3244.88     3353.00    134.41 o 
   3   3   4     1626.99     1725.62     62.59 o 
   4   3   4       19.74       11.51      3.11 o 
   5   3   4      930.77      991.36     37.42 o 
   6   3   4        4.79       16.97      4.58 o 
   7   3   4       50.05       57.54      7.39 o 
   8   3   4       14.40       13.74      5.63 o 
   9   3   4      112.42      127.19     14.11 o 
  10   3   4        0.80       -3.57      9.36 o 
  11   3   4       80.98       69.45     14.32 o 
 -12   4   4       63.30       68.15     18.65 o 
 -11   4   4      135.61      132.72     28.85 o 
 -10   4   4       76.55       85.08     11.55 o 
  -9   4   4      258.17      316.05     41.11 o 
  -8   4   4      478.89      515.37     29.13 o 
  -7   4   4       47.43       54.76     12.26 o 
  -6   4   4        0.73       -3.98      4.42 o 
  -5   4   4        0.12        0.45      3.33 o 
  -4   4   4       66.05       57.57      5.57 o 
  -3   4   4      596.74      608.94     23.60 o 
  -2   4   4      350.26      333.72     15.48 o 
  -1   4   4      359.52      379.50     16.91 o 
   0   4   4      475.63      526.22     20.72 o 
   1   4   4      208.36      210.83     12.00 o 
   2   4   4       39.61       27.31      5.28 o 
   3   4   4      226.79      245.53     12.20 o 
   4   4   4      127.89      120.43      8.34 o 
   5   4   4      440.57      412.28     20.38 o 
   6   4   4      193.11      207.58     13.26 o 
   7   4   4      226.73      205.53     13.87 o 
   8   4   4       38.45       41.44      7.78 o 
   9   4   4       43.54       25.77      8.42 o 
  10   4   4        6.70       14.36      8.30 o 
  11   4   4       57.89       43.51     14.19 o 
 -11   5   4       22.99        5.61     11.12 o 
 -10   5   4        0.10       -4.12      9.33 o 
  -9   5   4       16.43       21.42      8.09 o 
  -8   5   4        8.78       11.25      6.87 o 
  -7   5   4       18.70       19.12      6.89 o 
  -6   5   4      442.71      439.07     25.66 o 
  -5   5   4      681.48      726.30     37.75 o 
  -4   5   4      613.24      592.34     40.50 o 
  -3   5   4       31.12       32.14      8.84 o 
  -2   5   4      117.89      100.82     26.94 o 
  -1   5   4      716.50      729.58     47.66 o 
   0   5   4        0.01       -0.25      6.09 o 
   1   5   4      147.72      188.27     17.89 o 
   2   5   4      197.69      196.31     13.76 o 
   3   5   4        0.74       -0.47      4.59 o 
   4   5   4     1061.25     1196.03     51.56 o 
   5   5   4       36.90       29.86     17.60 o 
   6   5   4      107.50      133.60     13.47 o 
   7   5   4       81.82       58.25     14.34 o 
   8   5   4       35.41       39.15     10.39 o 
   9   5   4       32.46       44.06     11.17 o 
  10   5   4       46.53       36.64     23.46 o 
 -10   6   4        0.99        5.47     22.30 o 
  -9   6   4       27.04        4.02     10.19 o 
  -8   6   4        0.13        3.78     10.25 o 
  -7   6   4       11.88        5.74      8.83 o 
  -6   6   4      274.61      283.94     25.86 o 
  -5   6   4      329.09      309.84     26.84 o 
  -4   6   4       11.67       30.10      9.40 o 
  -3   6   4      566.88      559.81     40.33 o 
  -2   6   4      211.92      194.70     20.24 o 
  -1   6   4       15.62       20.80      9.02 o 
   0   6   4       54.80       68.34     13.17 o 
   1   6   4       71.85       90.85     14.17 o 
   2   6   4       54.05       51.79      9.30 o 
   3   6   4      115.41      113.88     13.09 o 
   4   6   4       24.69       25.18      8.47 o 
   5   6   4       56.19       19.77     21.25 o 
   6   6   4      121.42      128.00     22.20 o 
   7   6   4       75.77       77.63     17.93 o 
   8   6   4        1.37       -7.13     10.86 o 
   9   6   4       22.68       21.14     14.68 o 
  -9   7   4       30.62       29.46     23.99 o 
  -8   7   4        7.76       -7.90     10.96 o 
  -7   7   4       19.49        8.51     11.75 o 
  -6   7   4      177.67      201.76     23.11 o 
  -5   7   4       75.95       83.48     27.56 o 
  -4   7   4       39.14       39.56     12.27 o 
  -3   7   4      347.45      400.40     50.62 o 
  -2   7   4        2.60        8.48     10.09 o 
  -1   7   4      271.31      266.47     25.66 o 
   0   7   4       51.48       64.86     13.60 o 
   1   7   4        1.06       -5.02      8.75 o 
   2   7   4        2.53        3.91      7.53 o 
   3   7   4        0.33       -8.33      6.68 o 
   4   7   4        6.24        1.83     13.89 o 
   5   7   4       10.89       21.84     12.88 o 
   6   7   4        1.77       17.38     12.99 o 
   7   7   4        0.20      -10.95     11.99 o 
   8   7   4        7.76       -2.40     13.18 o 
  -8   8   4       16.22        5.23     24.41 o 
  -7   8   4        4.44        4.97     12.37 o 
  -6   8   4        2.30       -6.65     11.39 o 
  -5   8   4        7.60       -9.73     20.83 o 
  -4   8   4        0.20       -1.54     16.52 o 
  -3   8   4       12.23       18.03     11.87 o 
  -2   8   4       31.00       23.62     11.52 o 
  -1   8   4       24.75       23.00     12.13 o 
   0   8   4        9.29       17.02     19.78 o 
   1   8   4        9.42       19.94      9.98 o 
   2   8   4        4.49       19.17      9.74 o 
   3   8   4       16.88        3.04     10.04 o 
   4   8   4       17.33       23.28     14.46 o 
   5   8   4        0.04       19.73     28.09 o 
   6   8   4        0.28       -6.95     14.94 o 
  -5   9   4       10.80       -9.36     12.28 o 
  -4   9   4        0.01        4.26     12.63 o 
  -3   9   4       73.60       97.68     20.30 o 
  -2   9   4        7.41        1.92     10.11 o 
  -1   9   4        5.46        5.55     10.02 o 
   0   9   4        0.04        6.17      9.70 o 
   1   9   4        0.84       10.15      9.94 o 
   2   9   4       20.01       19.13     12.55 o 
   3   9   4       24.29       25.28     15.37 o 
   4   9   4        2.38       20.40     16.60 o 
 -13   0   5       20.78       21.67     17.88 o 
 -11   0   5      601.60      664.66     62.53 o 
  -9   0   5      845.79      822.11     71.83 o 
  -7   0   5      435.51      391.95     44.95 o 
  -5   0   5     7555.63     7615.33    422.01 o 
  -3   0   5     3582.61     2918.66    167.83 o 
  -1   0   5     4453.48     4224.82    323.35 o 
   1   0   5      774.43      701.76     33.74 o 
   3   0   5     1826.89     1575.03     89.96 o 
   5   0   5     1005.65      976.84     47.51 o 
   7   0   5       13.66        9.50      8.10 o 
   9   0   5      586.35      608.04     59.79 o 
  11   0   5      106.46      136.56     27.77 o 
 -13   1   5        4.76       -5.25     18.72 o 
 -12   1   5        5.76       -1.64      7.24 o 
 -11   1   5      231.33      273.31     20.03 o 
 -10   1   5       22.77       23.46      7.03 o 
  -9   1   5      348.49      370.75     22.75 o 
  -8   1   5        0.23       -1.44      3.86 o 
  -7   1   5        8.14        5.84      4.37 o 
  -6   1   5     1886.84     1931.21     89.60 o 
  -5   1   5     1965.08     2023.91     93.11 o 
  -4   1   5        9.43        8.96      2.85 o 
  -3   1   5       35.33       37.58      4.74 o 
  -2   1   5      296.88      304.07     13.59 o 
  -1   1   5       96.72      111.07      8.66 o 
   0   1   5     1719.01     1694.68     67.21 o 
   1   1   5     2084.43     2070.55     81.88 o 
   2   1   5     1344.58     1408.41     64.96 o 
   3   1   5      157.63      186.51      9.99 o 
   4   1   5      631.72      586.57     25.73 o 
   5   1   5       61.95       65.74      5.58 o 
   6   1   5       61.20       72.82      6.35 o 
   7   1   5      162.87      166.99     11.47 o 
   8   1   5        7.39        2.84      5.59 o 
   9   1   5       48.82       43.14     13.15 o 
  10   1   5       61.20       62.99     13.99 o 
  11   1   5        6.73       10.36      9.49 o 
  12   1   5        0.02        2.57     11.42 o 
 -13   2   5       22.41       29.00     12.70 o 
 -12   2   5      161.52      162.09     16.46 o 
 -11   2   5       29.23       16.05      7.16 o 
 -10   2   5       96.38      115.21     14.11 o 
  -9   2   5        2.68        4.20      5.58 o 
  -8   2   5       31.58       10.09      5.32 o 
  -7   2   5     1022.78      930.86     45.89 o 
  -6   2   5       22.17       11.69      4.32 o 
  -5   2   5      346.80      380.74     20.31 o 
  -4   2   5      595.90      581.83     24.90 o 
  -3   2   5      375.22      337.49     22.28 o 
  -2   2   5     2326.12     2238.04     88.58 o 
  -1   2   5     6516.61     6433.90    226.04 o 
   0   2   5      172.04      154.55     12.29 o 
   1   2   5      705.71      671.37     25.26 o 
   2   2   5      285.33      280.51     11.84 o 
   3   2   5     1267.20     1163.55     42.64 o 
   4   2   5      867.44      859.72     36.46 o 
   5   2   5      278.10      287.07     15.18 o 
   6   2   5       25.30       24.39      5.16 o 
   7   2   5      195.21      212.55     13.30 o 
   8   2   5       11.68       12.01      6.31 o 
   9   2   5        0.06        4.81      8.04 o 
  10   2   5       19.18       -3.47      7.29 o 
  11   2   5        4.61       -5.00      9.81 o 
  12   2   5        0.06       -0.44     11.13 o 
 -13   3   5        0.63       -7.41      9.21 o 
 -12   3   5        0.06       -1.32      8.36 o 
 -11   3   5       30.80       15.21     14.69 o 
 -10   3   5       89.29       95.04     11.83 o 
  -9   3   5      105.99       82.42     10.59 o 
  -8   3   5     1327.41     1272.55     62.03 o 
  -7   3   5        0.01        0.38      4.19 o 
  -6   3   5       65.80       64.41     12.75 o 
  -5   3   5       41.15       32.65     10.64 o 
  -4   3   5        1.06       -0.05      2.74 o 
  -3   3   5      752.93      676.81     32.92 o 
  -2   3   5      909.64      508.53     47.02 o 
  -1   3   5     1166.76     1198.78     43.71 o 
   0   3   5      254.00      274.14     11.71 o 
   1   3   5      930.93      944.10     39.80 o 
   2   3   5     3347.29     3535.05    125.43 o 
   3   3   5      159.53      145.03      7.93 o 
   4   3   5      332.49      353.06     15.40 o 
   5   3   5       37.49       27.74      5.22 o 
   6   3   5       69.85       70.87      8.95 o 
   7   3   5       38.28       33.41      6.52 o 
   8   3   5        0.54        4.31      6.10 o 
   9   3   5        0.43       -2.73      6.49 o 
  10   3   5        0.50        2.65      9.47 o 
  11   3   5        6.23        8.75     10.81 o 
 -12   4   5       30.72       29.40     10.63 o 
 -11   4   5       11.59       10.38      8.35 o 
 -10   4   5       74.64       72.40     11.18 o 
  -9   4   5        3.33        6.60      6.81 o 
  -8   4   5        2.85       -2.61      5.75 o 
  -7   4   5       63.65       58.89     18.65 o 
  -6   4   5       23.69       26.64     10.09 o 
  -5   4   5       71.23       66.57      7.49 o 
  -4   4   5       28.45       17.26      6.21 o 
  -3   4   5        4.45        1.12      4.24 o 
  -2   4   5      947.12      976.58     36.54 o 
  -1   4   5      667.66      745.35     28.37 o 
   0   4   5     1178.64     1233.68     45.52 o 
   1   4   5      707.66      802.51     30.09 o 
   2   4   5        2.17        2.11      2.89 o 
   3   4   5     2130.61     2325.77     95.04 o 
   4   4   5       16.14       16.32      6.89 o 
   5   4   5       15.65        9.50      4.63 o 
   6   4   5       14.56       17.44      5.24 o 
   7   4   5       13.22        8.14      5.62 o 
   8   4   5       14.13       13.74      6.83 o 
   9   4   5       12.47       10.48     10.13 o 
  10   4   5       28.47       13.60     13.01 o 
  11   4   5        1.95        8.44     11.44 o 
 -11   5   5       24.35       18.31     28.51 o 
 -10   5   5       69.45       58.99     14.08 o 
  -9   5   5       63.06       45.13     11.83 o 
  -8   5   5        5.63       13.93      7.08 o 
  -7   5   5      235.09      248.57     17.95 o 
  -6   5   5        0.01       -0.13      6.92 o 
  -5   5   5       96.46       68.65     15.81 o 
  -4   5   5      657.79      691.89     37.12 o 
  -3   5   5        1.60        6.53      5.06 o 
  -2   5   5        1.91       -5.94      4.77 o 
  -1   5   5        4.78        1.32      4.70 o 
   0   5   5       27.28       33.39      6.70 o 
   1   5   5      140.79      142.23     10.71 o 
   2   5   5      475.53      506.19     24.19 o 
   3   5   5       33.49       26.58      6.18 o 
   4   5   5       19.95       13.45      6.66 o 
   5   5   5        2.01        6.26      6.63 o 
   6   5   5       52.62       53.88     19.54 o 
   7   5   5       40.18       16.59      9.51 o 
   8   5   5        2.03        2.78      8.09 o 
   9   5   5       32.62       38.42     12.73 o 
  10   5   5        3.07       36.36     13.22 o 
 -11   6   5       21.73        2.31     21.88 o 
 -10   6   5       49.39       54.13     26.19 o 
  -9   6   5        7.98        6.47     11.12 o 
  -8   6   5       55.83       84.04     43.24 o 
  -7   6   5        0.16       11.97      9.85 o 
  -6   6   5      145.25      173.83     21.88 o 
  -5   6   5       46.87       27.73     10.26 o 
  -4   6   5      573.09      627.43     35.36 o 
  -3   6   5       82.07       70.58     10.41 o 
  -2   6   5        5.55        3.56      6.89 o 
  -1   6   5       18.91       10.62      7.56 o 
   0   6   5       27.49       43.28      9.25 o 
   1   6   5       71.73       62.92     10.27 o 
   2   6   5      227.87      214.30     18.12 o 
   3   6   5       47.86       59.80     10.71 o 
   4   6   5      331.20      358.00     65.67 o 
   5   6   5       32.75       15.32     10.23 o 
   6   6   5      158.26      129.91     20.81 o 
   7   6   5      104.61      100.19     19.02 o 
   8   6   5        0.04       17.05     13.45 o 
   9   6   5        2.37       12.62     19.99 o 
  -9   7   5        8.26        6.73     21.46 o 
  -8   7   5       19.33       17.89     34.82 o 
  -7   7   5        2.76        5.38     14.73 o 
  -6   7   5       10.70       39.99     16.52 o 
  -5   7   5       51.21       19.51     11.36 o 
  -4   7   5       77.43       65.83     16.83 o 
  -3   7   5       10.18        5.86      7.83 o 
  -2   7   5       95.63      108.75     13.25 o 
  -1   7   5      191.59      183.24     16.71 o 
   0   7   5      150.51      139.89     15.15 o 
   1   7   5       20.15       15.40      8.84 o 
   2   7   5      143.34      116.69     27.75 o 
   3   7   5       75.81       91.37     17.37 o 
   4   7   5       19.27       29.69     13.59 o 
   5   7   5       38.38       34.66     14.31 o 
   6   7   5        7.74       -8.50     11.34 o 
   7   7   5        4.41      -20.61     18.30 o 
   8   7   5        0.32        3.48     16.23 o 
  -8   8   5        0.27      -13.34     12.64 o 
  -7   8   5        0.00      -16.13     10.75 o 
  -6   8   5       10.26      -13.09     10.96 o 
  -5   8   5        0.02       -4.01     10.75 o 
  -4   8   5      100.43       84.70     16.44 o 
  -3   8   5      187.36      186.78     23.49 o 
  -2   8   5      305.04      350.12     50.37 o 
  -1   8   5        6.25       -4.08      8.38 o 
   0   8   5        0.19       -9.11      8.61 o 
   1   8   5       46.88       33.08     10.82 o 
   2   8   5        7.18       13.93     10.05 o 
   3   8   5        0.16      -14.94      9.96 o 
   4   8   5       43.83       43.58     20.51 o 
   5   8   5        2.01        5.71     18.83 o 
   6   8   5       48.87       58.12     19.91 o 
  -5   9   5       16.64       32.67     15.26 o 
  -4   9   5        3.38       -0.57     12.48 o 
  -3   9   5       39.09       31.59     14.77 o 
  -2   9   5       35.63       50.22     14.30 o 
  -1   9   5        1.17        3.34     10.64 o 
   0   9   5        0.18        4.71      9.98 o 
   1   9   5        0.92        5.70     11.69 o 
   2   9   5        3.05        3.46     15.04 o 
   3   9   5        0.22       -7.52     15.44 o 
 -12   0   6       39.41       58.49     20.41 o 
 -10   0   6      284.12      257.40     31.78 o 
  -8   0   6        3.81       17.46      9.89 o 
  -6   0   6       77.62      112.62     23.78 o 
  -4   0   6       26.83       12.16      4.01 o 
  -2   0   6     2249.45     2169.48    168.30 o 
   0   0   6     4228.35     3786.46    210.23 o 
   2   0   6       56.36       47.96      7.10 o 
   4   0   6      946.92     1073.58     63.53 o 
   6   0   6      122.17      150.61     22.31 o 
   8   0   6        2.21        6.94     10.52 o 
  10   0   6       91.73       42.92     17.88 o 
  12   0   6        2.75      -16.62     19.57 o 
 -13   1   6        2.95        4.38     10.01 o 
 -12   1   6       29.11       44.36     10.36 o 
 -11   1   6       74.13       74.14     10.85 o 
 -10   1   6      320.99      344.32     32.50 o 
  -9   1   6       31.88       22.68      8.79 o 
  -8   1   6      157.54      198.28     17.17 o 
  -7   1   6      274.93      349.41     20.46 o 
  -6   1   6      384.49      378.47     20.67 o 
  -5   1   6      400.94      459.38     29.58 o 
  -4   1   6       60.93       65.96      7.21 o 
  -3   1   6      307.46      298.35     15.94 o 
  -2   1   6     3529.66     3428.66    134.97 o 
  -1   1   6      108.26       90.48      5.76 o 
   0   1   6       83.52       68.76      4.86 o 
   1   1   6       10.33        4.85      2.29 o 
   2   1   6      518.19      536.31     23.30 o 
   3   1   6     2245.59     2282.40     91.31 o 
   4   1   6        0.49        2.11      3.31 o 
   5   1   6      164.63      145.19      8.64 o 
   6   1   6       25.61       26.59      5.38 o 
   7   1   6       29.80       39.51      7.51 o 
   8   1   6       75.87       79.94     10.51 o 
   9   1   6       29.09       57.17     12.11 o 
  10   1   6       10.00       12.06     11.99 o 
  11   1   6      104.22       83.72     16.52 o 
 -13   2   6        0.25       -2.45      8.85 o 
 -12   2   6        2.80        4.17      8.02 o 
 -11   2   6        6.20       23.20      7.94 o 
 -10   2   6      325.21      425.00     26.25 o 
  -9   2   6       31.67       28.54      6.94 o 
  -8   2   6      781.02      847.92     42.96 o 
  -7   2   6       84.31       79.07      8.33 o 
  -6   2   6     1591.55     1653.98     77.61 o 
  -5   2   6     1470.88     1483.36     69.48 o 
  -4   2   6     1402.99     1441.22     58.28 o 
  -3   2   6        2.04        1.89      2.27 o 
  -2   2   6     2020.21     2196.15     87.30 o 
  -1   2   6     1242.37     1163.98     47.16 o 
   0   2   6       87.29       79.35      4.93 o 
   1   2   6       13.91        6.45      2.26 o 
   2   2   6      906.96      904.68     33.54 o 
   3   2   6       59.64       55.01      5.63 o 
   4   2   6     1003.06     1054.97     44.32 o 
   5   2   6      276.36      276.07     23.52 o 
   6   2   6      127.20       92.99     14.31 o 
   7   2   6       12.06        7.52      5.94 o 
   8   2   6      100.30       88.99     11.39 o 
   9   2   6       26.96       17.01      7.62 o 
  10   2   6        1.18        9.81      9.52 o 
  11   2   6        0.10       10.09     10.57 o 
 -13   3   6        0.38        7.43     10.28 o 
 -12   3   6        5.15       18.22      9.47 o 
 -11   3   6       25.37       27.69      8.71 o 
 -10   3   6       67.04       53.67      9.52 o 
  -9   3   6       21.59       11.09      6.52 o 
  -8   3   6        8.10       -4.28      5.12 o 
  -7   3   6       33.98       15.68      5.70 o 
  -6   3   6      231.85      252.55     15.86 o 
  -5   3   6       96.66      100.17     11.66 o 
  -4   3   6     2993.56     2957.68    117.03 o 
  -3   3   6      903.23      963.31     39.71 o 
  -2   3   6      859.28      868.76     32.59 o 
  -1   3   6      139.05      160.37     10.95 o 
   0   3   6     2060.53     2141.81     86.83 o 
   1   3   6        4.31       -0.32      2.31 o 
   2   3   6        1.26        7.15      2.86 o 
   3   3   6       34.75       35.77      4.97 o 
   4   3   6       60.39       54.85      6.41 o 
   5   3   6       98.03      103.12      8.92 o 
   6   3   6      542.48      572.29     30.06 o 
   7   3   6        0.36        4.99      6.12 o 
   8   3   6       36.69       21.82      7.74 o 
   9   3   6        1.22        9.82      7.38 o 
  10   3   6        6.40       20.98     10.55 o 
  11   3   6        2.18        2.85     11.17 o 
 -12   4   6       39.21       30.09     10.75 o 
 -11   4   6       13.63        5.78     15.79 o 
 -10   4   6        4.67       -1.15      8.06 o 
  -9   4   6       45.60       44.71      8.48 o 
  -8   4   6       12.55       11.73      6.07 o 
  -7   4   6        0.12       -0.35      4.99 o 
  -6   4   6     1212.44     1173.06     82.48 o 
  -5   4   6      544.81      565.31     29.24 o 
  -4   4   6      472.07      424.65     34.54 o 
  -3   4   6      900.12      924.50     39.69 o 
  -2   4   6     1494.70     1546.07     63.91 o 
  -1   4   6       93.71       93.52      6.27 o 
   0   4   6       21.10       15.19      4.24 o 
   1   4   6       44.09       51.35      5.62 o 
   2   4   6      232.23      255.62     12.19 o 
   3   4   6      181.69      182.19      9.86 o 
   4   4   6        0.74        1.58      4.21 o 
   5   4   6        4.48        4.38      4.73 o 
   6   4   6      124.05      142.44     11.54 o 
   7   4   6        0.67        2.01      7.44 o 
   8   4   6       38.94       31.38      8.36 o 
   9   4   6        6.80        1.88      7.79 o 
  10   4   6        1.34      -10.35      8.79 o 
 -11   5   6       28.73       18.72     16.73 o 
 -10   5   6       15.42       15.14     11.36 o 
  -9   5   6        0.10       -6.22      8.21 o 
  -8   5   6      153.15      155.87     16.99 o 
  -7   5   6      380.82      396.30     24.39 o 
  -6   5   6        3.74        6.36      5.67 o 
  -5   5   6       20.91        3.43      6.27 o 
  -4   5   6      314.99      268.62     18.28 o 
  -3   5   6       12.25       12.91      5.72 o 
  -2   5   6       19.31       28.32      7.03 o 
  -1   5   6        0.06        3.82      5.39 o 
   0   5   6       55.29       51.75      6.80 o 
   1   5   6      155.26      159.68     14.28 o 
   2   5   6       57.52       62.96      7.43 o 
   3   5   6      489.50      536.37     26.03 o 
   4   5   6       85.05       97.41     18.99 o 
   5   5   6       37.31       27.37      8.64 o 
   6   5   6       64.17       50.14     12.88 o 
   7   5   6        4.13       -2.68      9.73 o 
   8   5   6       26.33        7.31     15.36 o 
   9   5   6        0.55        7.59     10.31 o 
  10   5   6        2.38      -14.08     15.67 o 
 -11   6   6       98.43       53.02     25.67 o 
 -10   6   6       20.49       21.82     11.78 o 
  -9   6   6       34.83       34.52     12.81 o 
  -8   6   6        6.93      -10.90      8.85 o 
  -7   6   6       10.81       -1.34     11.78 o 
  -6   6   6       18.25        7.47     18.30 o 
  -5   6   6        3.44       14.93      8.77 o 
  -4   6   6       76.86       76.12     10.46 o 
  -3   6   6        0.57        2.60      6.59 o 
  -2   6   6        7.30        6.73      6.81 o 
  -1   6   6       50.28       65.37     10.80 o 
   0   6   6      196.99      185.59     16.35 o 
   1   6   6       83.26       64.42     12.26 o 
   2   6   6        6.08       -7.35      7.09 o 
   3   6   6       41.23       26.87     11.93 o 
   4   6   6      278.85      284.28     28.13 o 
   5   6   6        4.80      -13.46      8.97 o 
   6   6   6       83.33       38.72     14.86 o 
   7   6   6        1.72        6.07     18.94 o 
   8   6   6       10.14        6.16     14.34 o 
   9   6   6       11.12      -24.93     16.62 o 
  -9   7   6        0.00        0.52     11.45 o 
  -8   7   6        6.26       -2.57     20.30 o 
  -7   7   6       16.74        8.21     10.16 o 
  -6   7   6       15.44       -0.34      9.98 o 
  -5   7   6       31.16        2.40     14.52 o 
  -4   7   6       21.32        8.54      9.91 o 
  -3   7   6      161.24      132.50     26.60 o 
  -2   7   6       21.02       13.97      7.99 o 
  -1   7   6       76.68       50.89     10.92 o 
   0   7   6       53.99       34.07     10.62 o 
   1   7   6        0.16        2.97      8.03 o 
   2   7   6       54.82       61.03     12.27 o 
   3   7   6       16.25        3.68     11.37 o 
   4   7   6       89.74       85.23     18.89 o 
   5   7   6       14.40        1.95     12.58 o 
   6   7   6        5.10        7.24     21.99 o 
   7   7   6       11.80        8.99     13.78 o 
  -8   8   6        0.00        1.47     22.62 o 
  -7   8   6        1.74        8.32     12.78 o 
  -6   8   6        2.26       14.21     23.46 o 
  -5   8   6        1.31        4.84     19.78 o 
  -4   8   6       15.38        9.29     11.93 o 
  -3   8   6       18.30       11.54     11.23 o 
  -2   8   6        5.34       -3.31      8.29 o 
  -1   8   6       18.01       29.23     10.55 o 
   0   8   6      155.44      126.48     16.52 o 
   1   8   6       35.26       42.48     12.14 o 
   2   8   6      140.80      146.25     23.91 o 
   3   8   6        1.88        6.94     14.34 o 
   4   8   6        0.21       14.22     14.44 o 
   5   8   6        9.07       -9.71     14.92 o 
   6   8   6        3.16       -8.15     17.67 o 
  -5   9   6        0.61        3.50     13.57 o 
  -4   9   6        0.87      -20.35     14.83 o 
  -3   9   6       32.20       55.30     16.43 o 
  -2   9   6        0.44      -16.03     10.69 o 
  -1   9   6        0.00       -7.97     10.51 o 
   0   9   6        7.59       -3.42     11.65 o 
   1   9   6        0.01       -3.87     17.67 o 
   2   9   6        0.20      -20.85     15.13 o 
   3   9   6        0.94       -9.90     14.83 o 
 -13   0   7       58.57       55.13     22.30 o 
 -11   0   7       50.09       15.36     13.47 o 
  -9   0   7       39.27       42.50     13.68 o 
  -7   0   7      464.46      394.16     37.06 o 
  -5   0   7     4794.48     4763.96    266.12 o 
  -3   0   7      301.28      310.58     28.43 o 
  -1   0   7       18.76       27.98      6.94 o 
   1   0   7       22.64       25.17      5.66 o 
   3   0   7        4.90        1.57      4.60 o 
   5   0   7     1663.83     1715.98     99.94 o 
   7   0   7       70.75       61.00     11.66 o 
   9   0   7        3.40       27.56     15.15 o 
  11   0   7        6.00       10.31     17.88 o 
 -13   1   7        8.53       11.94     10.63 o 
 -12   1   7        2.31       -5.27      7.61 o 
 -11   1   7        1.85       -0.64      6.94 o 
 -10   1   7       35.94       21.65      8.04 o 
  -9   1   7        0.08        1.54      5.14 o 
  -8   1   7        2.23       -1.67      6.10 o 
  -7   1   7       91.05       97.54     18.03 o 
  -6   1   7     1319.63     1285.94     61.43 o 
  -5   1   7        2.24        2.85      3.64 o 
  -4   1   7      418.71      410.46     21.54 o 
  -3   1   7     1486.64     1403.20     56.79 o 
  -2   1   7     1866.99     1884.59     75.43 o 
  -1   1   7      271.98      230.24     11.33 o 
   0   1   7     1435.75     1273.01     51.44 o 
   1   1   7      938.36      995.35     47.31 o 
   2   1   7      230.41      252.86     12.81 o 
   3   1   7      451.68      495.43     26.03 o 
   4   1   7     1754.52     1892.41     76.72 o 
   5   1   7       39.37       36.86      6.78 o 
   6   1   7       99.66       96.77     19.24 o 
   7   1   7       11.19        3.82      5.47 o 
   8   1   7       20.42       18.80      7.70 o 
   9   1   7       64.73       30.20     15.15 o 
  10   1   7       10.00        6.26     12.10 o 
  11   1   7       15.12        0.06      9.96 o 
 -13   2   7       23.07       37.86     10.81 o 
 -12   2   7        2.19        1.12      7.80 o 
 -11   2   7      298.73      381.76     25.17 o 
 -10   2   7       73.42       83.07     10.90 o 
  -9   2   7       68.90       86.87     11.15 o 
  -8   2   7       37.40       28.35      6.98 o 
  -7   2   7       24.85       18.10      5.26 o 
  -6   2   7      491.19      511.50     27.16 o 
  -5   2   7        1.62        3.77      3.44 o 
  -4   2   7       24.40       16.87      3.65 o 
  -3   2   7        1.82        6.02      2.76 o 
  -2   2   7     1769.19     1730.17     69.43 o 
  -1   2   7      490.83      499.06     25.13 o 
   0   2   7       40.57       32.12      3.47 o 
   1   2   7        1.68        0.86      2.13 o 
   2   2   7      395.16      381.59     17.85 o 
   3   2   7      294.93      290.52     14.93 o 
   4   2   7        5.11        7.84      3.89 o 
   5   2   7       36.52       17.09      7.44 o 
   6   2   7        6.59       -0.99      4.93 o 
   7   2   7        8.85        4.85      5.96 o 
   8   2   7      101.94      109.84     12.44 o 
   9   2   7       25.75       31.78      9.31 o 
  10   2   7        4.44       -1.08     12.62 o 
  11   2   7        7.30        5.69     11.13 o 
 -13   3   7        3.36        0.76      9.02 o 
 -12   3   7       65.08       65.52     11.97 o 
 -11   3   7       12.86        6.56      7.23 o 
 -10   3   7       33.64       37.18      8.49 o 
  -9   3   7       25.60       14.53      9.47 o 
  -8   3   7        0.87       -2.66      4.45 o 
  -7   3   7      296.32      298.92     27.69 o 
  -6   3   7      116.20      125.40     10.84 o 
  -5   3   7      250.29      258.80     13.60 o 
  -4   3   7     1182.35     1149.42     54.60 o 
  -3   3   7      107.38      126.95      7.96 o 
  -2   3   7     1248.44     1273.43     46.89 o 
  -1   3   7      383.70      392.48     16.22 o 
   0   3   7      463.94      530.26     20.97 o 
   1   3   7      376.36      379.06     15.81 o 
   2   3   7     1481.24     1578.96     57.74 o 
   3   3   7      922.41      994.71     42.22 o 
   4   3   7     1094.79     1154.39     48.88 o 
   5   3   7      104.39       93.27     19.01 o 
   6   3   7      433.29      468.73     23.41 o 
   7   3   7       21.73        2.03      6.36 o 
   8   3   7      348.69      383.75     47.61 o 
   9   3   7        2.13       -1.86      8.37 o 
  10   3   7       42.34       44.79     13.14 o 
  11   3   7        1.80        7.13     11.66 o 
 -12   4   7       14.00        8.53      8.78 o 
 -11   4   7        5.13        9.57      7.70 o 
 -10   4   7       53.55       40.56     12.66 o 
  -9   4   7      258.33      253.90     19.71 o 
  -8   4   7       29.70       18.03      6.38 o 
  -7   4   7        5.02        2.76      5.64 o 
  -6   4   7       13.12        6.47      5.42 o 
  -5   4   7       65.07       80.60      8.41 o 
  -4   4   7       74.61       77.87      6.42 o 
  -3   4   7      167.33      182.27     12.12 o 
  -2   4   7      306.74      292.36     13.28 o 
  -1   4   7      435.29      477.84     19.54 o 
   0   4   7      100.69      126.11      7.66 o 
   1   4   7       10.30        6.67      3.29 o 
   2   4   7       63.62       65.82     14.90 o 
   3   4   7       90.78       91.65      9.15 o 
   4   4   7       38.15       40.62      6.59 o 
   5   4   7      332.68      391.48     23.16 o 
   6   4   7        1.82       -0.76      5.19 o 
   7   4   7       28.77       28.26      8.35 o 
   8   4   7       22.87       15.06      8.10 o 
   9   4   7       12.47       16.24      8.53 o 
  10   4   7        1.24        8.77     10.24 o 
 -11   5   7       65.87       73.63     19.57 o 
 -10   5   7       12.96       13.17     11.78 o 
  -9   5   7        0.69        0.17      8.44 o 
  -8   5   7        3.45       -4.31      7.17 o 
  -7   5   7        1.81        1.93      7.08 o 
  -6   5   7        1.33       -6.68      6.51 o 
  -5   5   7      501.31      510.14     44.74 o 
  -4   5   7       61.01       49.39      8.13 o 
  -3   5   7     1396.07     1546.56     64.87 o 
  -2   5   7       16.61       14.99      5.24 o 
  -1   5   7       43.72       41.96      6.43 o 
   0   5   7        0.60        2.45      4.69 o 
   1   5   7       16.07       14.54      5.34 o 
   2   5   7        0.05        1.26      4.90 o 
   3   5   7      211.94      221.06     16.96 o 
   4   5   7       76.25       69.96     10.21 o 
   5   5   7      647.39      713.21     39.53 o 
   6   5   7        0.96        9.12     10.48 o 
   7   5   7      329.95      413.89     33.51 o 
   8   5   7        8.04       11.29     10.31 o 
   9   5   7       37.38       48.09     14.86 o 
 -10   6   7       39.33       39.56     13.78 o 
  -9   6   7        8.03        6.13     10.96 o 
  -8   6   7       14.59        3.14      9.55 o 
  -7   6   7       52.50       43.89     12.19 o 
  -6   6   7      162.62      179.15     20.34 o 
  -5   6   7      546.65      550.70     60.42 o 
  -4   6   7        1.82        6.83      8.75 o 
  -3   6   7       94.43       70.29     14.78 o 
  -2   6   7      115.64       89.95     11.95 o 
  -1   6   7       42.64       25.74      9.85 o 
   0   6   7      214.14      279.32     20.80 o 
   1   6   7       69.22       55.31     12.75 o 
   2   6   7        1.57       -1.39      7.11 o 
   3   6   7       70.85       77.58     18.94 o 
   4   6   7       65.78       23.27     12.99 o 
   5   6   7        0.45       -7.06     10.35 o 
   6   6   7       60.14       74.91     17.31 o 
   7   6   7        0.32       17.13     13.38 o 
   8   6   7        0.41      -21.78     14.52 o 
  -9   7   7        0.11        5.05     13.30 o 
  -8   7   7        1.21        0.44     11.24 o 
  -7   7   7       25.73       36.22     12.89 o 
  -6   7   7       58.20       55.86     14.03 o 
  -5   7   7       23.55       24.55     10.92 o 
  -4   7   7       70.06       62.53     14.41 o 
  -3   7   7        5.27       12.99     14.74 o 
  -2   7   7       76.49       66.61     11.28 o 
  -1   7   7      188.03      234.50     19.76 o 
   0   7   7       10.63        7.47      8.50 o 
   1   7   7        1.63       -4.71      8.71 o 
   2   7   7       73.78       61.17     16.41 o 
   3   7   7        9.49       30.55     12.69 o 
   4   7   7       22.52       35.27     16.11 o 
   5   7   7       33.39       36.88     16.15 o 
   6   7   7       27.43       38.85     18.23 o 
   7   7   7        0.57       26.07     17.82 o 
  -7   8   7        2.95        7.54     13.15 o 
  -6   8   7        0.26      -15.17     10.12 o 
  -5   8   7       51.07       49.97     22.83 o 
  -4   8   7       12.64       19.10     14.52 o 
  -3   8   7       13.83       -1.20     10.47 o 
  -2   8   7        1.68        1.17      9.19 o 
  -1   8   7       29.75       26.90     11.51 o 
   0   8   7        0.90        3.43     10.58 o 
   1   8   7       15.88       23.22     10.99 o 
   2   8   7        9.59       12.23     13.33 o 
   3   8   7        0.38        0.80     13.89 o 
   4   8   7        0.64       13.56     16.26 o 
   5   8   7        0.12      -17.16     14.31 o 
  -4   9   7        2.31       15.84     15.46 o 
  -3   9   7       11.59       16.15     14.65 o 
  -2   9   7        5.96       16.95     11.20 o 
  -1   9   7        4.32       -7.67     10.32 o 
   0   9   7        8.72        2.80     11.99 o 
   1   9   7        3.45       11.19     16.89 o 
   2   9   7        7.61       16.87     17.92 o 
 -12   0   8       56.44       35.77     18.09 o 
 -10   0   8      641.14      644.31     60.43 o 
  -8   0   8      287.78      335.51     34.94 o 
  -6   0   8      640.86      562.40     50.13 o 
  -4   0   8     2401.82     2274.52    178.31 o 
  -2   0   8     1522.22     1503.07    118.92 o 
   0   0   8        9.24        7.62      3.77 o 
   2   0   8     4323.81     4508.20    251.72 o 
   4   0   8      463.57      437.81     30.37 o 
   6   0   8      189.19      189.24     18.53 o 
   8   0   8       20.82        7.36     12.62 o 
  10   0   8        1.83       -6.31     14.31 o 
 -13   1   8        2.71       -2.06      9.55 o 
 -12   1   8        0.03        3.25      8.54 o 
 -11   1   8       84.09       90.67     18.35 o 
 -10   1   8       52.67       55.69      9.24 o 
  -9   1   8      174.87      181.11     12.48 o 
  -8   1   8      113.66      106.57     10.68 o 
  -7   1   8      423.15      418.15     24.05 o 
  -6   1   8     1118.27     1168.64     56.31 o 
  -5   1   8     1230.22     1426.02     81.13 o 
  -4   1   8      848.48      874.04     50.90 o 
  -3   1   8      331.00      303.17     16.72 o 
  -2   1   8      970.34      992.70     41.03 o 
  -1   1   8     1910.13     1809.52     72.48 o 
   0   1   8      767.27      717.85     35.08 o 
   1   1   8      294.84      281.34     16.45 o 
   2   1   8       73.54       68.55      8.34 o 
   3   1   8      224.32      219.00     12.04 o 
   4   1   8      304.61      325.26     16.41 o 
   5   1   8      660.13      757.58     38.96 o 
   6   1   8      307.69      320.09     20.87 o 
   7   1   8      136.15      143.38     23.08 o 
   8   1   8      204.36      223.51     18.34 o 
   9   1   8      138.70      151.33     21.67 o 
  10   1   8        0.51       -2.03      9.89 o 
  11   1   8        0.36       -5.33     10.16 o 
 -13   2   8       10.64       17.13      9.66 o 
 -12   2   8        2.42       -0.78      7.06 o 
 -11   2   8      127.22      139.69     14.69 o 
 -10   2   8       10.70        7.72      5.67 o 
  -9   2   8       75.25       73.20      9.75 o 
  -8   2   8        7.58        7.67      5.26 o 
  -7   2   8        5.10        3.20      4.48 o 
  -6   2   8      111.24      133.00     11.15 o 
  -5   2   8      231.32      242.58     15.26 o 
  -4   2   8     2250.46     2416.24    111.12 o 
  -3   2   8      202.61      183.27     10.28 o 
  -2   2   8      641.59      593.97     25.80 o 
  -1   2   8        2.17        1.99      2.67 o 
   0   2   8     1239.56     1132.45     41.83 o 
   1   2   8        1.47       -2.55      2.37 o 
   2   2   8      361.55      378.90     24.35 o 
   3   2   8       45.90       43.58      7.08 o 
   4   2   8        0.02       -3.04      3.39 o 
   5   2   8        8.34        2.40      6.97 o 
   6   2   8      710.40      746.59     39.24 o 
   7   2   8       61.95       58.22     12.81 o 
   8   2   8        2.44       -5.47      6.74 o 
   9   2   8        7.93        0.15      6.92 o 
  10   2   8        5.35       22.54     11.89 o 
  11   2   8        0.21       -6.30     11.12 o 
 -13   3   8        2.25        6.54     15.52 o 
 -12   3   8       86.75       78.69     12.51 o 
 -11   3   8        8.05       10.06      7.05 o 
 -10   3   8      214.91      208.46     16.97 o 
  -9   3   8       66.05       54.79      8.91 o 
  -8   3   8       83.93       69.26      9.59 o 
  -7   3   8        1.17        4.64      5.55 o 
  -6   3   8      254.25      284.87     17.99 o 
  -5   3   8      356.52      364.05     17.60 o 
  -4   3   8        0.12       -0.82      3.05 o 
  -3   3   8      875.64      874.28     36.91 o 
  -2   3   8     1131.71     1171.83     43.49 o 
  -1   3   8     1284.72     1269.59     46.79 o 
   0   3   8        9.41        3.77      3.98 o 
   1   3   8       14.39       11.76      3.09 o 
   2   3   8       21.13       17.18      3.60 o 
   3   3   8       57.97       62.88      7.95 o 
   4   3   8       36.33       37.55      5.86 o 
   5   3   8       17.27       19.76      9.35 o 
   6   3   8       42.72       35.07      8.45 o 
   7   3   8       17.43        4.88      6.59 o 
   8   3   8       20.21        3.11      7.23 o 
   9   3   8        0.44        1.64      7.66 o 
  10   3   8        0.40       12.19     11.07 o 
 -12   4   8        4.21       32.06      9.74 o 
 -11   4   8       53.78       58.44     14.52 o 
 -10   4   8        8.56       13.50      7.69 o 
  -9   4   8      166.06      194.78     16.13 o 
  -8   4   8       64.74       73.56     21.01 o 
  -7   4   8       18.05       14.74      6.46 o 
  -6   4   8      184.01      167.51     13.15 o 
  -5   4   8        1.32        4.95      5.00 o 
  -4   4   8       21.99       25.63      4.48 o 
  -3   4   8        0.18        2.72      3.10 o 
  -2   4   8      113.40       95.12      8.26 o 
  -1   4   8        2.14       -4.32      2.91 o 
   0   4   8        9.89        7.19      3.18 o 
   1   4   8      184.20      198.45     20.84 o 
   2   4   8      177.60      152.52     13.82 o 
   3   4   8      208.64      204.60     16.11 o 
   4   4   8      443.11      495.40     24.32 o 
   5   4   8      216.94      241.12     15.37 o 
   6   4   8       18.23       21.50      6.91 o 
   7   4   8       62.42       49.64      9.44 o 
   8   4   8        0.04       -2.79      7.55 o 
   9   4   8        1.50        9.86      8.84 o 
  10   4   8        1.71       -1.87      9.84 o 
 -11   5   8        0.36       -8.27     10.70 o 
 -10   5   8       77.80       70.25     14.43 o 
  -9   5   8       17.47        6.31     10.45 o 
  -8   5   8        7.08       17.39      9.37 o 
  -7   5   8        5.24        3.37      9.68 o 
  -6   5   8      139.28      150.91     11.69 o 
  -5   5   8        3.69        3.01      5.59 o 
  -4   5   8      201.51      201.72     15.95 o 
  -3   5   8        0.11       -0.05      4.62 o 
  -2   5   8      206.84      201.51     12.92 o 
  -1   5   8      146.93      162.37     16.55 o 
   0   5   8      210.28      246.83     14.69 o 
   1   5   8      575.66      626.20     29.46 o 
   2   5   8       36.32       37.62     15.86 o 
   3   5   8       58.76       52.95      9.43 o 
   4   5   8      129.12      108.70     20.71 o 
   5   5   8       26.84       13.10      8.34 o 
   6   5   8        0.29        5.57      8.67 o 
   7   5   8       25.97       18.66     10.06 o 
   8   5   8        4.43        2.21     11.15 o 
   9   5   8        1.62      -15.31     10.21 o 
 -10   6   8        6.30      -15.29     10.19 o 
  -9   6   8        2.34       11.46     10.62 o 
  -8   6   8        2.19       -4.60      8.79 o 
  -7   6   8       11.46       23.84     11.05 o 
  -6   6   8       13.91        8.15      8.79 o 
  -5   6   8        2.04        1.90      7.85 o 
  -4   6   8       34.59       34.89     10.26 o 
  -3   6   8       66.26       68.52     10.59 o 
  -2   6   8        0.02       -4.66      9.86 o 
  -1   6   8      296.90      295.98     21.33 o 
   0   6   8       20.21        9.44      7.69 o 
   1   6   8       21.37       10.76      8.04 o 
   2   6   8        1.63        5.29     10.99 o 
   3   6   8       38.66       38.49     13.76 o 
   4   6   8       18.01       15.01     26.83 o 
   5   6   8       17.21       36.74     14.44 o 
   6   6   8       12.89       29.18     15.99 o 
   7   6   8       12.65      -18.09     14.73 o 
   8   6   8        0.28       10.31     19.36 o 
  -9   7   8        8.00       21.74     18.72 o 
  -8   7   8        5.84       16.77     13.04 o 
  -7   7   8       10.74       17.10     11.62 o 
  -6   7   8        1.26        9.08      9.71 o 
  -5   7   8        2.66       -2.83      9.49 o 
  -4   7   8      120.13      110.64     17.13 o 
  -3   7   8       19.27        9.30      7.82 o 
  -2   7   8      183.04      164.33     29.71 o 
  -1   7   8        7.00        7.90      8.22 o 
   0   7   8       16.13       12.79      9.57 o 
   1   7   8        9.37       11.35     11.77 o 
   2   7   8       13.37       14.45     12.23 o 
   3   7   8        0.82        2.74     14.31 o 
   4   7   8        0.13      -10.12     12.20 o 
   5   7   8       18.81       36.46     16.29 o 
   6   7   8      135.66      136.84     27.04 o 
   7   7   8        2.74       13.44     16.17 o 
  -7   8   8        5.17       31.95     14.31 o 
  -6   8   8       18.74        5.96     17.78 o 
  -5   8   8        5.34       20.81     23.77 o 
  -4   8   8       28.66       29.83     18.30 o 
  -3   8   8        2.87        3.72     15.67 o 
  -2   8   8      108.37      124.27     16.01 o 
  -1   8   8       45.74       48.02     12.32 o 
   0   8   8       10.29       17.69     11.18 o 
   1   8   8        0.30       -4.52     15.46 o 
   2   8   8        8.17       21.67     17.12 o 
   3   8   8        0.07       -4.24     14.58 o 
   4   8   8        0.00       -9.05     15.41 o 
   5   8   8        1.62       16.07     20.83 o 
  -4   9   8        5.12      -14.47     11.53 o 
  -3   9   8       62.36       55.64     18.62 o 
  -2   9   8        4.61        8.20     11.16 o 
  -1   9   8       11.28       18.42     12.84 o 
   0   9   8       13.77       17.49     16.13 o 
   1   9   8        2.29       -7.60     14.30 o 
   2   9   8       18.60       33.49     27.56 o 
 -13   0   9       32.42       -0.21     17.46 o 
 -11   0   9       28.78       20.71      8.64 o 
  -9   0   9       48.73       29.04     10.94 o 
  -7   0   9        2.02       -5.05      6.73 o 
  -5   0   9       10.95       17.25      7.78 o 
  -3   0   9     1324.03     1228.11     99.18 o 
  -1   0   9        0.83       -6.00      4.00 o 
   1   0   9      257.92      193.42     16.21 o 
   3   0   9      953.70      980.50     59.47 o 
   5   0   9        0.17       -5.06      6.47 o 
   7   0   9        5.47       11.78      9.82 o 
   9   0   9        7.61        4.63     15.57 o 
  11   0   9        7.06       26.09     23.14 o 
 -13   1   9        0.50       11.95      9.57 o 
 -12   1   9       19.71       29.24     16.52 o 
 -11   1   9       54.73       51.83     10.15 o 
 -10   1   9      512.71      560.42     32.00 o 
  -9   1   9       40.65       24.68      6.41 o 
  -8   1   9      258.62      261.36     27.72 o 
  -7   1   9       10.93       13.43      5.50 o 
  -6   1   9      417.54      443.10     24.48 o 
  -5   1   9      505.80      532.10     27.82 o 
  -4   1   9      929.41      925.19     44.91 o 
  -3   1   9       26.29       28.01      4.03 o 
  -2   1   9      497.45      448.90     20.25 o 
  -1   1   9     1039.33     1045.79     43.29 o 
   0   1   9     4961.78     4853.13    218.92 o 
   1   1   9     1761.42     1821.64     84.64 o 
   2   1   9      232.67      222.90     12.32 o 
   3   1   9      440.75      440.84     20.66 o 
   4   1   9       36.30       24.70     10.69 o 
   5   1   9      144.40      136.76     15.93 o 
   6   1   9       27.36       28.31      7.79 o 
   7   1   9       53.13       70.36     10.46 o 
   8   1   9        0.04        5.07      7.40 o 
   9   1   9       20.96       34.52     17.88 o 
  10   1   9       55.93       50.82     13.68 o 
 -13   2   9       25.51       40.38     11.50 o 
 -12   2   9        0.13        7.50      7.29 o 
 -11   2   9       57.32       43.57      7.93 o 
 -10   2   9       38.07       27.71      8.13 o 
  -9   2   9       32.99       26.54      7.38 o 
  -8   2   9       25.32       28.15      6.88 o 
  -7   2   9      816.13      894.17     45.27 o 
  -6   2   9       14.12        7.59      4.73 o 
  -5   2   9      743.24      748.74     37.57 o 
  -4   2   9      537.85      598.57     26.43 o 
  -3   2   9      809.80      831.45     35.40 o 
  -2   2   9       10.03        6.38      3.37 o 
  -1   2   9      173.58      194.08     10.80 o 
   0   2   9      572.16      608.32     23.80 o 
   1   2   9        7.54       14.52      3.01 o 
   2   2   9      151.77      158.92     14.25 o 
   3   2   9      643.22      717.68     36.71 o 
   4   2   9       80.00       91.57      8.47 o 
   5   2   9       64.40       59.53      8.75 o 
   6   2   9       14.18       21.68      7.33 o 
   7   2   9       46.34       39.40      9.18 o 
   8   2   9        0.40       -3.42      7.50 o 
   9   2   9       20.02       13.40     13.18 o 
  10   2   9        0.77       -5.67     10.72 o 
 -13   3   9       31.11       31.48     12.76 o 
 -12   3   9        1.22       -2.17      7.59 o 
 -11   3   9       19.19       15.39      7.80 o 
 -10   3   9       24.24       10.22     12.17 o 
  -9   3   9       79.57       77.62     10.64 o 
  -8   3   9      942.34     1041.38     64.98 o 
  -7   3   9       46.48       52.66     11.14 o 
  -6   3   9      404.45      373.18     21.91 o 
  -5   3   9      154.16      134.64      9.69 o 
  -4   3   9      571.17      548.96     30.88 o 
  -3   3   9      663.15      642.92     28.20 o 
  -2   3   9       11.20        7.21      3.41 o 
  -1   3   9      299.05      294.17     13.52 o 
   0   3   9       12.87        2.05      2.83 o 
   1   3   9      450.50      439.21     18.43 o 
   2   3   9       24.26       19.23      7.65 o 
   3   3   9        2.28        3.67      4.19 o 
   4   3   9       22.57       22.78      5.71 o 
   5   3   9       96.74       74.88     10.15 o 
   6   3   9      188.96      184.09     16.05 o 
   7   3   9       30.53       41.21      9.24 o 
   8   3   9       19.64       20.73     10.74 o 
   9   3   9        1.69       -7.30      7.49 o 
  10   3   9        0.13        2.83     11.17 o 
 -12   4   9       30.99       29.91     10.31 o 
 -11   4   9       45.92       43.75     11.01 o 
 -10   4   9       80.32       82.62     12.42 o 
  -9   4   9       44.25       46.21      9.38 o 
  -8   4   9      219.92      211.73     16.17 o 
  -7   4   9       10.16       12.68      6.15 o 
  -6   4   9      156.93      165.43     16.86 o 
  -5   4   9      170.28      189.52     13.63 o 
  -4   4   9      149.71      150.05      9.97 o 
  -3   4   9      613.13      667.50     26.63 o 
  -2   4   9      178.00      200.52     16.97 o 
  -1   4   9      242.95      239.64     11.97 o 
   0   4   9      625.82      646.83     25.97 o 
   1   4   9      225.96      239.65     14.19 o 
   2   4   9      576.01      603.76     27.93 o 
   3   4   9      167.13      177.19     12.22 o 
   4   4   9        0.00       -2.03      4.71 o 
   5   4   9       37.59       33.87      9.08 o 
   6   4   9       12.13        1.12      6.95 o 
   7   4   9       87.19       88.30     17.74 o 
   8   4   9       51.79       61.62     11.84 o 
   9   4   9        0.16        7.14      9.58 o 
 -11   5   9       34.71       45.16     14.90 o 
 -10   5   9       35.45       29.31     12.32 o 
  -9   5   9       60.85       46.09     19.57 o 
  -8   5   9        0.08        8.88      9.99 o 
  -7   5   9       77.66       93.31     16.54 o 
  -6   5   9        4.34        7.32      5.84 o 
  -5   5   9        0.05        6.75      5.48 o 
  -4   5   9       14.78       12.22      5.32 o 
  -3   5   9      241.60      254.77     17.01 o 
  -2   5   9      292.78      303.15     16.96 o 
  -1   5   9      218.30      237.18     14.65 o 
   0   5   9       49.55       43.84      9.66 o 
   1   5   9        0.11        5.02      5.42 o 
   2   5   9        4.50        2.31      7.45 o 
   3   5   9      131.71      111.02     12.56 o 
   4   5   9        0.06        3.31      7.78 o 
   5   5   9        1.42       13.07      8.33 o 
   6   5   9       99.19       93.90     16.83 o 
   7   5   9       36.79       37.29     12.34 o 
   8   5   9       20.51        8.96     12.03 o 
   9   5   9        1.08       15.75     12.68 o 
 -10   6   9       23.66       18.73     13.22 o 
  -9   6   9       25.68       19.90     12.28 o 
  -8   6   9        1.47        9.40     11.02 o 
  -7   6   9       58.85       38.70     19.88 o 
  -6   6   9       30.02       12.45      9.60 o 
  -5   6   9       16.20       19.21      9.57 o 
  -4   6   9      225.35      219.74     22.01 o 
  -3   6   9        1.57       -9.80      6.86 o 
  -2   6   9       24.86        9.01      7.92 o 
  -1   6   9       68.91       71.00     11.11 o 
   0   6   9      120.60      134.18     24.48 o 
   1   6   9        2.38        6.19     11.27 o 
   2   6   9       19.72       41.31     15.99 o 
   3   6   9        0.23        9.16     12.52 o 
   4   6   9       45.65       61.44     21.04 o 
   5   6   9       46.14       39.30     16.72 o 
   6   6   9       82.23      108.13     21.53 o 
   7   6   9       33.90       18.09     21.04 o 
  -9   7   9        1.77       13.38     13.29 o 
  -8   7   9        2.44        6.30     11.35 o 
  -7   7   9        6.19       26.10     12.57 o 
  -6   7   9       19.70       22.56     14.52 o 
  -5   7   9      112.83       94.05     16.89 o 
  -4   7   9       15.12        5.47     43.76 o 
  -3   7   9       12.37       13.25      8.76 o 
  -2   7   9       12.28       14.78      9.10 o 
  -1   7   9       45.80       49.82     16.90 o 
   0   7   9      214.16      179.62     17.76 o 
   1   7   9       58.99       58.71     16.39 o 
   2   7   9       10.31        9.85     12.94 o 
   3   7   9        8.52       11.38     14.18 o 
   4   7   9       29.51       26.65     15.87 o 
   5   7   9        0.44       10.97     16.63 o 
   6   7   9        2.95        4.74     28.30 o 
  -7   8   9        5.73       23.05     14.73 o 
  -6   8   9        0.00      -10.30     18.20 o 
  -5   8   9        3.84       10.15     11.41 o 
  -4   8   9       16.22       -5.38     10.10 o 
  -3   8   9       31.93       19.31     21.88 o 
  -2   8   9       15.01       27.25     11.67 o 
  -1   8   9        3.59        9.83     10.53 o 
   0   8   9       29.64       29.23     15.72 o 
   1   8   9        4.61        2.46     14.65 o 
   2   8   9        0.00        9.07     15.15 o 
   3   8   9        0.07       -1.55     17.28 o 
   4   8   9        3.75        1.36     16.68 o 
  -3   9   9       16.29       -2.04     13.28 o 
  -2   9   9        8.56       24.10     11.73 o 
  -1   9   9       58.66       44.55     14.94 o 
   0   9   9        0.15       -4.32     16.64 o 
 -12   0  10       42.38       25.88     13.04 o 
 -10   0  10      314.72      358.22     41.04 o 
  -8   0  10      545.02      532.70     50.74 o 
  -6   0  10      570.39      606.71     54.54 o 
  -4   0  10      316.23      361.25     34.53 o 
  -2   0  10     1443.33     1394.09    112.06 o 
   0   0  10      600.58      572.79     36.55 o 
   2   0  10        0.87       -4.00      3.24 o 
   4   0  10       15.06        7.11      8.52 o 
   6   0  10      401.86      472.09     35.24 o 
   8   0  10       68.51       51.13     18.52 o 
  10   0  10       31.51       36.40     21.46 o 
 -13   1  10       26.90       11.36     14.62 o 
 -12   1  10        2.44       -5.22     14.62 o 
 -11   1  10       27.75       38.23     10.40 o 
 -10   1  10        8.87       15.86      7.37 o 
  -9   1  10      266.77      290.40     20.01 o 
  -8   1  10      168.97      173.25     14.73 o 
  -7   1  10      446.30      449.45     25.75 o 
  -6   1  10      448.63      463.26     25.74 o 
  -5   1  10        0.32        2.47      5.12 o 
  -4   1  10       40.74       45.49      8.19 o 
  -3   1  10        9.01        1.73      3.19 o 
  -2   1  10      379.11      375.01     17.62 o 
  -1   1  10       42.54       51.95      6.98 o 
   0   1  10       73.14       70.84      7.74 o 
   1   1  10       66.69       28.43      8.99 o 
   2   1  10       36.65       39.65      5.17 o 
   3   1  10       65.49       46.95      7.25 o 
   4   1  10        2.59        7.18      5.24 o 
   5   1  10       77.80       84.81     10.47 o 
   6   1  10       13.44       13.32      8.12 o 
   7   1  10        3.93        4.11      6.70 o 
   8   1  10        5.77        2.36      7.26 o 
   9   1  10       22.33       34.19     16.10 o 
  10   1  10        0.01        7.77     10.78 o 
 -13   2  10        2.71        4.10      9.84 o 
 -12   2  10       84.16       90.44     13.55 o 
 -11   2  10       32.79       27.58      9.96 o 
 -10   2  10       44.28       40.73      9.12 o 
  -9   2  10       46.45       47.19     11.39 o 
  -8   2  10      282.80      328.82     40.89 o 
  -7   2  10      234.48      245.76     17.12 o 
  -6   2  10      239.77      229.75     24.44 o 
  -5   2  10        2.21       -2.33      3.88 o 
  -4   2  10      430.06      402.56     19.23 o 
  -3   2  10      176.14      181.58     10.81 o 
  -2   2  10      285.42      298.17     17.41 o 
  -1   2  10      700.48      801.02     34.19 o 
   0   2  10      479.05      504.61     20.49 o 
   1   2  10      405.40      445.02     18.53 o 
   2   2  10       47.48       37.64      5.61 o 
   3   2  10      393.96      429.46     24.54 o 
   4   2  10      210.35      183.54     17.07 o 
   5   2  10       83.05       87.67     11.01 o 
   6   2  10       30.41       28.89      9.49 o 
   7   2  10       12.62        3.64      7.17 o 
   8   2  10        9.69       12.74      8.31 o 
   9   2  10        0.93       -4.05     10.72 o 
  10   2  10        1.80       -7.32     10.30 o 
 -13   3  10       15.22        6.02      9.88 o 
 -12   3  10       16.13       14.13     11.60 o 
 -11   3  10        7.13       -1.10     11.79 o 
 -10   3  10        9.21        6.70      8.03 o 
  -9   3  10       45.55       40.12     14.70 o 
  -8   3  10       96.60      114.42     12.27 o 
  -7   3  10       38.21       29.07      8.72 o 
  -6   3  10      215.15      203.18     14.56 o 
  -5   3  10        0.09        0.94      3.61 o 
  -4   3  10        2.97        9.13      5.31 o 
  -3   3  10      283.08      305.00     15.83 o 
  -2   3  10      894.58      887.56     34.15 o 
  -1   3  10      171.16      180.33      9.82 o 
   0   3  10       34.66       31.50      5.91 o 
   1   3  10     1246.85     1340.02     55.71 o 
   2   3  10        2.34       -0.19      4.24 o 
   3   3  10      203.44      203.42     13.26 o 
   4   3  10      147.14      174.15     12.32 o 
   5   3  10       20.21       25.78      8.56 o 
   6   3  10       70.64       46.04      9.06 o 
   7   3  10        2.43        7.31      7.75 o 
   8   3  10       89.41      121.29     23.78 o 
   9   3  10       35.49       35.32     11.65 o 
 -12   4  10       76.57       85.18     16.37 o 
 -11   4  10        4.74        6.97      8.15 o 
 -10   4  10        0.01       -2.02      6.70 o 
  -9   4  10       15.35       19.16     10.01 o 
  -8   4  10       16.54        0.57      5.64 o 
  -7   4  10      101.69       97.65     10.75 o 
  -6   4  10        2.98        0.73      5.53 o 
  -5   4  10        0.01        2.03      3.92 o 
  -4   4  10       11.36       10.34      6.10 o 
  -3   4  10       10.00       11.63      4.17 o 
  -2   4  10      528.84      502.86     21.17 o 
  -1   4  10        6.16        5.94      3.72 o 
   0   4  10        9.16        8.23      4.09 o 
   1   4  10       16.16       10.10      5.04 o 
   2   4  10       32.01       28.52      5.96 o 
   3   4  10      263.39      271.33     16.05 o 
   4   4  10       35.34       19.14      9.05 o 
   5   4  10      309.91      303.73     21.04 o 
   6   4  10       98.00      111.64     13.02 o 
   7   4  10      132.18      141.62     15.38 o 
   8   4  10        6.04        8.39      9.03 o 
   9   4  10        4.46      -13.42      8.94 o 
 -11   5  10       75.46       93.67     27.14 o 
 -10   5  10      123.82      145.99     20.14 o 
  -9   5  10        4.76        4.49     11.68 o 
  -8   5  10        0.63        4.52      6.70 o 
  -7   5  10       27.52       27.84      7.55 o 
  -6   5  10        0.30        8.43      6.69 o 
  -5   5  10      148.08      128.92     12.51 o 
  -4   5  10        2.65       14.87      5.88 o 
  -3   5  10      197.69      188.33     12.97 o 
  -2   5  10       11.50        6.11      5.70 o 
  -1   5  10      192.79      155.11     22.57 o 
   0   5  10      122.26      136.70     15.70 o 
   1   5  10       31.64       25.64      8.00 o 
   2   5  10       11.62        7.10      8.05 o 
   3   5  10       91.81       70.89     10.94 o 
   4   5  10       23.36       24.68      8.99 o 
   5   5  10      146.32      145.83     15.81 o 
   6   5  10       20.44        7.97      9.82 o 
   7   5  10        1.49       -1.03      9.75 o 
   8   5  10       20.72       22.73     12.26 o 
 -10   6  10        1.62       16.76     12.26 o 
  -9   6  10       37.92       41.99     14.05 o 
  -8   6  10       41.73       42.70     32.19 o 
  -7   6  10      242.63      255.59     25.59 o 
  -6   6  10        7.16        9.13     15.88 o 
  -5   6  10       48.62       50.37     12.25 o 
  -4   6  10       48.71       53.45     18.62 o 
  -3   6  10        1.24        2.33      7.60 o 
  -2   6  10      203.41      231.52     21.32 o 
  -1   6  10        5.76        4.19      8.33 o 
   0   6  10        3.78        4.33      7.75 o 
   1   6  10        0.99       -0.30     10.90 o 
   2   6  10       90.10       59.66     15.47 o 
   3   6  10        5.23       -0.95     12.31 o 
   4   6  10       14.88        7.47     12.28 o 
   5   6  10       67.64       51.55     17.11 o 
   6   6  10       98.83       50.71     24.83 o 
   7   6  10        3.68       -9.47     15.78 o 
  -9   7  10       15.00       -9.23     11.67 o 
  -8   7  10       25.16       35.98     14.10 o 
  -7   7  10       23.22       19.69     13.09 o 
  -6   7  10       10.39        4.69     16.94 o 
  -5   7  10        1.22       -4.58     12.83 o 
  -4   7  10        1.20       18.36     10.81 o 
  -3   7  10       17.21       19.66      9.53 o 
  -2   7  10       23.84        8.33      8.42 o 
  -1   7  10       12.83       -1.18     11.28 o 
   0   7  10       14.15       22.18     23.14 o 
   1   7  10       31.02        4.11     13.29 o 
   2   7  10        3.76      -15.77     12.03 o 
   3   7  10        1.88       -6.57     18.30 o 
   4   7  10       19.56       57.66     19.26 o 
   5   7  10        0.00       -1.74     15.57 o 
   6   7  10       43.61       66.28     29.46 o 
  -7   8  10       16.00        4.26     14.83 o 
  -6   8  10        4.74       11.73     13.54 o 
  -5   8  10        2.23       19.63     26.82 o 
  -4   8  10        2.61       -5.89     14.62 o 
  -3   8  10       41.49       26.24     14.59 o 
  -2   8  10        3.41        3.24     10.07 o 
  -1   8  10       22.24       45.03     13.44 o 
   0   8  10        4.55        5.10     14.00 o 
   1   8  10       18.20        3.55     14.55 o 
   2   8  10        4.13      -16.96     15.39 o 
   3   8  10        0.19        0.25     17.43 o 
   4   8  10        0.02        8.32     18.35 o 
 -13   0  11       77.40       55.13     19.78 o 
 -11   0  11       62.04      102.89     22.51 o 
  -9   0  11        0.27       19.78     11.78 o 
  -7   0  11       40.32       51.55     12.83 o 
  -5   0  11      158.50      221.60     25.89 o 
  -3   0  11      517.90      543.55     48.65 o 
  -1   0  11     1912.29     2053.37    162.60 o 
   1   0  11       13.32       11.47      6.55 o 
   3   0  11       27.46       31.50     10.52 o 
   5   0  11      432.45      353.45     60.94 o 
   7   0  11       72.81       61.24     38.61 o 
   9   0  11       14.04       14.31     19.36 o 
 -13   1  11        0.08        5.45      9.96 o 
 -12   1  11        6.62        3.04     16.52 o 
 -11   1  11       16.47        3.39      7.76 o 
 -10   1  11       21.82       13.02      7.13 o 
  -9   1  11        2.50        3.08      9.55 o 
  -8   1  11        4.65        6.84      5.34 o 
  -7   1  11      103.43      110.28     10.88 o 
  -6   1  11      319.51      301.80     18.92 o 
  -5   1  11      159.40      175.66     12.96 o 
  -4   1  11      546.69      505.66     26.71 o 
  -3   1  11        0.07       -1.32      3.55 o 
  -2   1  11      155.58      107.20     20.70 o 
  -1   1  11      600.98      667.85     34.01 o 
   0   1  11     2811.69     2737.75    125.56 o 
   1   1  11        0.00        1.39      3.61 o 
   2   1  11     1213.35     1265.43     53.00 o 
   3   1  11       10.28       14.34      5.82 o 
   4   1  11      316.05      321.41     21.32 o 
   5   1  11        2.95        2.94      5.84 o 
   6   1  11      196.32      219.55     17.99 o 
   7   1  11      207.60      209.88     18.56 o 
   8   1  11        9.38       17.93      8.58 o 
   9   1  11       20.13        7.39     11.22 o 
  10   1  11       12.95       18.45     12.87 o 
 -13   2  11        8.61        5.34      9.31 o 
 -12   2  11        0.63       10.15      8.09 o 
 -11   2  11        1.82       10.11      8.04 o 
 -10   2  11       21.99       11.03      7.53 o 
  -9   2  11       20.41       19.54      7.35 o 
  -8   2  11        1.22       -2.58      6.83 o 
  -7   2  11        0.01        6.28      5.06 o 
  -6   2  11        7.67        1.12      4.83 o 
  -5   2  11      249.70      261.75     16.86 o 
  -4   2  11      151.96      163.81     10.70 o 
  -3   2  11      260.22      278.86     14.81 o 
  -2   2  11        5.43        7.03      3.57 o 
  -1   2  11        5.90        4.24      3.21 o 
   0   2  11      156.46      165.14      9.04 o 
   1   2  11       62.40       48.01      6.29 o 
   2   2  11       30.81       27.88      5.61 o 
   3   2  11       27.92       37.92      7.36 o 
   4   2  11      606.55      677.63     36.48 o 
   5   2  11        1.11        1.56      6.55 o 
   6   2  11      732.67      815.27     43.61 o 
   7   2  11        8.08        8.97      8.33 o 
   8   2  11       30.52       16.08      9.18 o 
   9   2  11        4.98       -4.93      8.49 o 
 -12   3  11        0.19       -5.55      8.73 o 
 -11   3  11        0.05       -9.08      6.59 o 
 -10   3  11       22.72        6.56      7.70 o 
  -9   3  11      128.00      151.24     14.57 o 
  -8   3  11      350.00      326.63     21.56 o 
  -7   3  11       33.20       16.55      7.80 o 
  -6   3  11        2.37        3.53      5.15 o 
  -5   3  11       30.96       27.21      5.64 o 
  -4   3  11      558.14      580.63     26.61 o 
  -3   3  11       20.32       18.79      4.91 o 
  -2   3  11      175.00      165.07     13.15 o 
  -1   3  11        0.02        2.66      3.34 o 
   0   3  11       10.08        8.19      3.80 o 
   1   3  11      103.03       92.02      8.35 o 
   2   3  11      671.51      768.72     34.45 o 
   3   3  11       12.82        4.06      5.02 o 
   4   3  11        8.49       26.47     16.57 o 
   5   3  11      248.88      290.25     20.68 o 
   6   3  11        2.93        8.71      7.18 o 
   7   3  11       24.29       13.58      8.98 o 
   8   3  11        0.46        1.53      8.93 o 
   9   3  11       16.40       18.64     10.42 o 
 -12   4  11        4.30       -4.42     11.95 o 
 -11   4  11        1.41       -0.83      8.33 o 
 -10   4  11       43.28       60.98     16.31 o 
  -9   4  11      109.95      108.50     18.17 o 
  -8   4  11        0.10        5.10      6.68 o 
  -7   4  11        8.99        9.14      6.18 o 
  -6   4  11        0.70       -4.14      6.28 o 
  -5   4  11        0.40       -1.31      4.83 o 
  -4   4  11        0.00        3.46      5.01 o 
  -3   4  11        0.75        3.56      4.12 o 
  -2   4  11       55.24       56.84      6.29 o 
  -1   4  11      109.80      107.25      7.88 o 
   0   4  11      286.12      267.68     13.60 o 
   1   4  11      150.58      148.87     11.01 o 
   2   4  11       85.33       67.20      7.75 o 
   3   4  11      145.90      164.89     16.31 o 
   4   4  11        6.92        0.43      8.68 o 
   5   4  11        0.82        3.75      7.05 o 
   6   4  11       65.55       66.11     11.80 o 
   7   4  11       18.45       50.25     10.98 o 
   8   4  11        0.04        3.10      9.57 o 
 -11   5  11        0.01       26.03     13.89 o 
 -10   5  11       18.59       16.94     19.04 o 
  -9   5  11       15.54       25.04     11.17 o 
  -8   5  11      313.36      307.51     36.56 o 
  -7   5  11       49.63       39.88     10.69 o 
  -6   5  11      472.18      490.54     37.40 o 
  -5   5  11        8.81       11.68      7.43 o 
  -4   5  11        3.87        8.04      6.05 o 
  -3   5  11        6.76        3.25      6.41 o 
  -2   5  11       16.37       14.72      5.92 o 
  -1   5  11        2.73       -3.97      5.18 o 
   0   5  11       68.52       57.57      9.93 o 
   1   5  11      220.45      228.61     18.27 o 
   2   5  11      347.20      342.00     23.46 o 
   3   5  11      112.69      134.38     14.46 o 
   4   5  11      101.57       94.93     12.90 o 
   5   5  11        2.15       13.38     10.16 o 
   6   5  11        0.91       -0.26     13.25 o 
   7   5  11        1.98       12.83     12.68 o 
   8   5  11       12.96       18.45     13.37 o 
 -10   6  11        6.91       21.85     13.36 o 
  -9   6  11        4.37        1.69     11.01 o 
  -8   6  11       14.88       18.59     11.28 o 
  -7   6  11        0.36        7.57     10.11 o 
  -6   6  11       12.03        7.38     10.27 o 
  -5   6  11       21.83       21.46     10.56 o 
  -4   6  11      230.10      228.68     46.51 o 
  -3   6  11        0.57       11.24      8.06 o 
  -2   6  11      525.25      556.98     36.41 o 
  -1   6  11       89.01      103.34     13.40 o 
   0   6  11       31.74       44.48     13.31 o 
   1   6  11        5.19        6.46     11.11 o 
   2   6  11       71.83       79.67     17.39 o 
   3   6  11       24.74       36.40     14.58 o 
   4   6  11        4.01       -3.23     12.23 o 
   5   6  11       55.76       89.63     26.93 o 
   6   6  11       17.66       58.28     25.04 o 
   7   6  11        0.12       26.09     21.04 o 
  -8   7  11       14.83       21.99     15.67 o 
  -7   7  11        4.79        3.93     10.67 o 
  -6   7  11       27.81       22.71     11.89 o 
  -5   7  11       34.91       21.14     11.49 o 
  -4   7  11       47.28       55.75     15.67 o 
  -3   7  11       14.97       23.39      9.70 o 
  -2   7  11       27.96        9.80      9.39 o 
  -1   7  11      246.87      255.04     69.76 o 
   0   7  11        7.87       18.26     14.87 o 
   1   7  11       38.04       42.06     15.45 o 
   2   7  11       10.92       13.82     14.76 o 
   3   7  11       32.48       36.89     17.17 o 
   4   7  11        3.81       -1.12     16.03 o 
   5   7  11        0.14       10.68     16.28 o 
  -6   8  11        3.28        0.42     12.67 o 
  -5   8  11       17.36        4.63     31.56 o 
  -4   8  11        8.38        5.65     13.89 o 
  -3   8  11       31.89       15.81     22.20 o 
  -2   8  11       12.20        6.03     10.33 o 
  -1   8  11        6.08       18.57     15.91 o 
   0   8  11        0.39       13.77     21.78 o 
   1   8  11       23.33       34.83     16.56 o 
   2   8  11       14.28       13.96     26.09 o 
   3   8  11       23.32       44.51     20.00 o 
 -12   0  12        4.33       10.10     13.25 o 
 -10   0  12       97.54       16.20     14.10 o 
  -8   0  12      298.00      265.20     32.20 o 
  -6   0  12        8.84       -1.47      9.26 o 
  -4   0  12      636.71      546.98     49.92 o 
  -2   0  12        5.17        7.78      8.63 o 
   0   0  12      528.77      537.83     48.22 o 
   2   0  12      294.31      357.49     27.26 o 
   4   0  12      306.39      370.54     29.76 o 
   6   0  12        5.95       10.17     12.31 o 
   8   0  12        8.95       32.61     18.51 o 
 -13   1  12       52.41       73.37     40.82 o 
 -12   1  12       17.36        7.95     13.68 o 
 -11   1  12        7.62       -9.44      8.02 o 
 -10   1  12       57.24       64.57     13.24 o 
  -9   1  12      108.15      104.29     21.75 o 
  -8   1  12       78.91       64.03      9.37 o 
  -7   1  12     1551.61     1693.27    107.03 o 
  -6   1  12      118.54      122.55     11.36 o 
  -5   1  12     1450.23     1581.21     75.28 o 
  -4   1  12      101.22       99.83      9.74 o 
  -3   1  12     1670.52     1703.95     96.98 o 
  -2   1  12        7.21        7.91      4.74 o 
  -1   1  12       27.18       18.15      5.46 o 
   0   1  12       76.11       54.45      8.17 o 
   1   1  12      159.58      160.34     20.20 o 
   2   1  12       32.22       34.54      6.89 o 
   3   1  12       99.51       95.43     17.19 o 
   4   1  12      103.88       98.34     11.96 o 
   5   1  12       21.67       22.95      7.97 o 
   6   1  12        0.24        6.74      7.71 o 
   7   1  12       14.33       11.88      8.02 o 
   8   1  12       18.96       32.35     10.92 o 
   9   1  12        9.72       13.16     13.89 o 
 -13   2  12        9.18       -3.49      8.68 o 
 -12   2  12       23.36        6.41      9.96 o 
 -11   2  12        0.28        2.16      7.95 o 
 -10   2  12       20.61        8.58      7.32 o 
  -9   2  12       55.58       34.98      8.16 o 
  -8   2  12        1.30       11.61      7.68 o 
  -7   2  12        3.98       12.33      5.94 o 
  -6   2  12       22.20        8.22      5.34 o 
  -5   2  12       24.02       15.50      5.54 o 
  -4   2  12        0.10        4.57      5.13 o 
  -3   2  12        4.25        6.40      4.32 o 
  -2   2  12      854.46      942.06     40.28 o 
  -1   2  12      500.94      563.07     25.68 o 
   0   2  12      266.79      235.62     13.65 o 
   1   2  12      499.36      510.76     24.27 o 
   2   2  12      122.91      122.99     16.79 o 
   3   2  12       53.96       52.50      9.40 o 
   4   2  12        0.42        5.59      6.15 o 
   5   2  12       14.91       15.24      7.62 o 
   6   2  12      100.95       99.84     13.33 o 
   7   2  12       20.15       15.99      8.68 o 
   8   2  12        1.11       14.79      9.21 o 
   9   2  12       21.87       21.74     12.88 o 
 -12   3  12       27.22       28.31     10.49 o 
 -11   3  12      217.70      252.52     21.18 o 
 -10   3  12       49.79       26.67     16.53 o 
  -9   3  12      107.85      127.98     13.46 o 
  -8   3  12      517.35      566.95     31.89 o 
  -7   3  12      640.36      725.24     38.37 o 
  -6   3  12      272.81      265.94     18.07 o 
  -5   3  12      580.75      635.78     29.30 o 
  -4   3  12        0.84        1.57      4.02 o 
  -3   3  12      736.29      769.60     34.15 o 
  -2   3  12       99.95      111.58      9.14 o 
  -1   3  12      365.90      370.42     16.73 o 
   0   3  12        1.03        8.03      4.52 o 
   1   3  12       13.85       10.19      4.86 o 
   2   3  12      663.66      703.63     32.22 o 
   3   3  12      396.77      399.74     24.84 o 
   4   3  12      194.29      245.76     18.86 o 
   5   3  12      211.32      212.76     19.59 o 
   6   3  12        0.04       -0.09      7.51 o 
   7   3  12       59.01       38.66     10.95 o 
   8   3  12       37.09       41.71     13.72 o 
   9   3  12       28.52        1.33     12.31 o 
 -12   4  12        0.01        1.28     16.36 o 
 -11   4  12       19.15        7.34     10.56 o 
 -10   4  12        5.51        1.81      7.60 o 
  -9   4  12        0.40        7.94     10.72 o 
  -8   4  12       22.06       25.20      7.42 o 
  -7   4  12      127.66      115.23     11.83 o 
  -6   4  12      780.38      874.75     44.89 o 
  -5   4  12       16.87       20.06      5.87 o 
  -4   4  12      235.64      242.39     14.44 o 
  -3   4  12      127.41      127.95      9.04 o 
  -2   4  12       50.06       35.96      5.94 o 
  -1   4  12        0.00        3.49      4.31 o 
   0   4  12       47.55       34.85      6.77 o 
   1   4  12       44.16       47.69      8.09 o 
   2   4  12       73.85       88.05      9.37 o 
   3   4  12       99.50       94.81      9.91 o 
   4   4  12       66.92       77.79     10.63 o 
   5   4  12        7.41        9.57      7.40 o 
   6   4  12        0.42       -2.74      7.33 o 
   7   4  12        3.38        0.38      9.10 o 
   8   4  12        4.19       -4.49      9.60 o 
 -11   5  12       56.05       44.18     25.25 o 
 -10   5  12       81.25      103.10     27.98 o 
  -9   5  12       76.06       74.99     46.92 o 
  -8   5  12       32.78       37.58     19.46 o 
  -7   5  12        1.43       -3.38      9.57 o 
  -6   5  12       92.97       93.36     11.45 o 
  -5   5  12       21.28       18.55      7.58 o 
  -4   5  12      259.24      310.90     18.29 o 
  -3   5  12       61.97       43.41      7.85 o 
  -2   5  12      583.35      685.45     32.18 o 
  -1   5  12       48.16       27.99      7.30 o 
   0   5  12      560.98      558.68     32.49 o 
   1   5  12      142.66      151.21     14.81 o 
   2   5  12        0.07       -4.60      7.27 o 
   3   5  12        6.37       10.10      7.86 o 
   4   5  12        0.88       13.44      9.83 o 
   5   5  12        1.18       -3.80     10.75 o 
   6   5  12       27.28       41.34     14.51 o 
   7   5  12       12.87       16.66     12.14 o 
 -10   6  12       12.02       15.46     13.42 o 
  -9   6  12        7.71       -2.55     10.45 o 
  -8   6  12       17.19       18.46     11.62 o 
  -7   6  12       88.31       79.67     26.51 o 
  -6   6  12        2.98       -9.14      8.74 o 
  -5   6  12        0.19       -0.17     10.00 o 
  -4   6  12        2.62       -7.56      9.70 o 
  -3   6  12       65.61       58.48     16.76 o 
  -2   6  12        0.20       11.71      8.75 o 
  -1   6  12       47.34       41.73     14.68 o 
   0   6  12       72.66       57.32     14.56 o 
   1   6  12      147.55      164.32     39.77 o 
   2   6  12       24.76        7.29     16.31 o 
   3   6  12        1.81       -8.60     12.22 o 
   4   6  12       11.80      -14.40     10.93 o 
   5   6  12        3.80       10.10     18.94 o 
   6   6  12        0.67        8.42     18.30 o 
  -8   7  12        1.39        2.72     12.52 o 
  -7   7  12        3.38        3.79     11.90 o 
  -6   7  12       51.23       71.39     16.10 o 
  -5   7  12       21.01       13.01     11.82 o 
  -4   7  12       54.50       56.56     15.58 o 
  -3   7  12        4.03        9.17     10.38 o 
  -2   7  12        7.81       15.73     10.21 o 
  -1   7  12       34.38       23.56     14.38 o 
   0   7  12       49.33       70.81     18.50 o 
   1   7  12       45.09       28.49     15.99 o 
   2   7  12        0.70       13.90     13.99 o 
   3   7  12        0.51       -9.23     16.02 o 
   4   7  12        3.63       19.75     17.57 o 
  -6   8  12       10.64       37.17     15.01 o 
  -5   8  12        0.08      -17.91     12.57 o 
  -4   8  12        0.32        9.71     14.91 o 
  -3   8  12       18.07       30.10     15.34 o 
  -2   8  12        7.37       12.26     26.93 o 
  -1   8  12       45.79       75.18     21.27 o 
   0   8  12       21.42       36.53     19.86 o 
   1   8  12        7.47       -0.47     16.55 o 
   2   8  12        2.32       12.11     17.31 o 
 -13   0  13        3.70      -12.62     14.73 o 
 -11   0  13        1.96       -7.15     11.15 o 
  -9   0  13       27.54       23.56     13.04 o 
  -7   0  13       21.45       33.45     12.83 o 
  -5   0  13      873.81      832.37     73.10 o 
  -3   0  13      418.56      480.86     45.26 o 
  -1   0  13      764.16      821.97     70.78 o 
   1   0  13      370.28      403.20     30.34 o 
   3   0  13      273.45      311.54     32.83 o 
   5   0  13       79.04       75.49     14.46 o 
   7   0  13        0.67        0.57     10.81 o 
   9   0  13        4.81       15.57     19.57 o 
 -13   1  13        2.18       -2.21     12.94 o 
 -12   1  13       66.13       41.14     16.52 o 
 -11   1  13       37.94       32.41     11.47 o 
 -10   1  13      219.00      230.47     22.75 o 
  -9   1  13       12.81       10.80     11.78 o 
  -8   1  13       40.83       46.86     10.02 o 
  -7   1  13       27.91       45.64     23.78 o 
  -6   1  13      826.79      854.40     52.95 o 
  -5   1  13      278.09      303.07     77.98 o 
  -4   1  13      118.21      111.31     12.92 o 
  -3   1  13       91.27       64.45     10.15 o 
  -2   1  13       10.55        2.54      4.95 o 
  -1   1  13       49.23       76.55     19.14 o 
   0   1  13       35.56       46.90     13.58 o 
   1   1  13       64.43       62.51      8.75 o 
   2   1  13       43.09       41.47      7.89 o 
   3   1  13      900.01      942.29     99.09 o 
   4   1  13      590.50      688.50     64.64 o 
   5   1  13      147.97      141.22     14.59 o 
   6   1  13      161.26      173.24     17.24 o 
   7   1  13       22.24       22.21      9.64 o 
   8   1  13       11.84       25.41     10.79 o 
   9   1  13       25.60       21.94     12.69 o 
 -12   2  13        8.96        3.49      8.72 o 
 -11   2  13       67.99       57.08     11.51 o 
 -10   2  13       31.72       35.02      9.44 o 
  -9   2  13        1.11        0.72      8.30 o 
  -8   2  13       58.21       57.18      9.71 o 
  -7   2  13       77.83      101.00     11.18 o 
  -6   2  13       58.77       48.29      8.17 o 
  -5   2  13      466.13      465.54     26.45 o 
  -4   2  13       11.77       13.97      4.82 o 
  -3   2  13       14.98       18.19      4.91 o 
  -2   2  13      173.44      193.35     12.37 o 
  -1   2  13      392.64      382.88     22.76 o 
   0   2  13      218.86      235.27     14.06 o 
   1   2  13      489.39      480.13     23.40 o 
   2   2  13      111.56       92.72     10.98 o 
   3   2  13      131.18      119.49     13.50 o 
   4   2  13      371.67      399.47     25.64 o 
   5   2  13       17.68       13.30      7.32 o 
   6   2  13       71.91       72.64     11.84 o 
   7   2  13        6.28       17.04      8.88 o 
   8   2  13        7.32        4.05     17.94 o 
 -12   3  13       35.85       39.19     14.52 o 
 -11   3  13       25.66        7.39      9.56 o 
 -10   3  13       44.87       21.38      8.76 o 
  -9   3  13        9.74        0.87      6.51 o 
  -8   3  13        9.98       11.90      6.93 o 
  -7   3  13        0.94       -3.00      5.75 o 
  -6   3  13       20.90       17.14     12.57 o 
  -5   3  13        1.04       -6.59      4.44 o 
  -4   3  13       33.50       45.56      7.74 o 
  -3   3  13        3.40        8.93      4.72 o 
  -2   3  13        6.15        9.52      4.76 o 
  -1   3  13      193.78      200.53     11.35 o 
   0   3  13        3.21        0.91      4.66 o 
   1   3  13      316.55      328.75     18.11 o 
   2   3  13       50.59       58.78      7.85 o 
   3   3  13       14.77       13.77      6.85 o 
   4   3  13       52.53       31.18     10.45 o 
   5   3  13       35.11       21.75     11.62 o 
   6   3  13        0.30        0.91      7.94 o 
   7   3  13       10.15        3.35      9.19 o 
   8   3  13       15.86       11.60     10.18 o 
 -11   4  13      143.73      130.55     19.56 o 
 -10   4  13        1.18        5.39      8.05 o 
  -9   4  13       59.99       50.73     10.41 o 
  -8   4  13        3.89       16.03      7.19 o 
  -7   4  13       55.40       44.57      8.47 o 
  -6   4  13        1.31        4.63      6.41 o 
  -5   4  13      300.71      309.29     17.61 o 
  -4   4  13        0.89       -7.24      4.83 o 
  -3   4  13      469.81      448.68     20.48 o 
  -2   4  13      306.03      307.05     23.74 o 
  -1   4  13       77.91       70.82      8.81 o 
   0   4  13        9.28        9.45      6.08 o 
   1   4  13       77.68       85.97      9.57 o 
   2   4  13       77.27       83.37      9.31 o 
   3   4  13      101.71      136.73     14.55 o 
   4   4  13        8.29        5.24      7.62 o 
   5   4  13       14.19       20.66      9.11 o 
   6   4  13       16.23       24.13     13.13 o 
   7   4  13       12.71       10.98     10.55 o 
 -11   5  13        5.00       34.29     22.51 o 
 -10   5  13       11.67       16.62     19.36 o 
  -9   5  13       53.78       60.46     14.01 o 
  -8   5  13       40.85       35.53     11.65 o 
  -7   5  13        8.41        9.83      9.35 o 
  -6   5  13       46.94       29.17     14.41 o 
  -5   5  13        6.06       11.44      6.98 o 
  -4   5  13       12.13        6.44      6.20 o 
  -3   5  13       10.77        0.84      7.05 o 
  -2   5  13      568.14      579.44     28.62 o 
  -1   5  13       14.08        3.18      6.79 o 
   0   5  13        0.26        0.38      7.18 o 
   1   5  13        7.01       13.87      8.19 o 
   2   5  13       32.39       33.67      9.76 o 
   3   5  13       50.68       22.24      9.57 o 
   4   5  13       16.38        4.30     11.57 o 
   5   5  13        7.54       -3.48     21.14 o 
   6   5  13        0.01        3.25     11.23 o 
   7   5  13        4.04       18.55     16.62 o 
  -9   6  13        3.89        4.98     11.17 o 
  -8   6  13       30.70       24.80     12.32 o 
  -7   6  13        6.25       17.17     15.57 o 
  -6   6  13       51.95       55.31     15.57 o 
  -5   6  13       10.80        1.75     10.70 o 
  -4   6  13       19.16       26.12     11.68 o 
  -3   6  13        0.14        1.64      8.57 o 
  -2   6  13        2.42        3.72      9.17 o 
  -1   6  13       21.87       28.32     13.73 o 
   0   6  13      116.48       94.22     18.30 o 
   1   6  13       45.74       30.90     14.25 o 
   2   6  13        1.89       -2.19     13.22 o 
   3   6  13        0.38        0.04     13.90 o 
   4   6  13        4.66        2.10     16.41 o 
   5   6  13       12.56        8.42     19.15 o 
  -8   7  13        0.87        7.77     13.26 o 
  -7   7  13       48.73       52.47     22.41 o 
  -6   7  13        9.93        6.87     11.29 o 
  -5   7  13        3.39       11.14     13.50 o 
  -4   7  13        2.23        4.02     12.41 o 
  -3   7  13       24.85       15.88     11.06 o 
  -2   7  13        6.11        2.04     12.72 o 
  -1   7  13        2.76        4.09     13.46 o 
   0   7  13        1.65        7.20     16.03 o 
   1   7  13        0.04       -3.66     15.39 o 
   2   7  13       18.92       11.17     17.78 o 
   3   7  13        9.90       23.03     16.53 o 
   4   7  13       36.48       58.70     29.46 o 
  -5   8  13        0.32        7.86     15.10 o 
  -4   8  13       16.44       18.82     17.25 o 
  -3   8  13        1.91        1.05     23.77 o 
  -2   8  13       16.22       15.73     20.41 o 
  -1   8  13        1.42       -4.62     17.02 o 
   0   8  13        0.03       -3.07     17.74 o 
   1   8  13        7.59        7.61     17.23 o 
 -12   0  14        8.27        6.94     14.73 o 
 -10   0  14       65.23      116.56     23.99 o 
  -8   0  14      167.39      218.01     29.88 o 
  -6   0  14     1032.80     1275.75    107.66 o 
  -4   0  14      171.02      154.26     22.31 o 
  -2   0  14      513.62      507.02     48.43 o 
   0   0  14      168.56      161.41     23.15 o 
   2   0  14        1.91        4.99      8.31 o 
   4   0  14      250.51      219.48     22.88 o 
   6   0  14       48.78       38.20     13.88 o 
   8   0  14       21.23       47.13     21.88 o 
 -12   1  14        6.42       10.59     12.52 o 
 -11   1  14      128.96      115.85     17.09 o 
 -10   1  14        0.46       13.80     10.10 o 
  -9   1  14      140.23      108.65     19.04 o 
  -8   1  14      495.51      551.69     38.33 o 
  -7   1  14       69.21       78.82     16.94 o 
  -6   1  14       11.14        1.11      6.67 o 
  -5   1  14      263.38      253.34     21.42 o 
  -4   1  14        6.14        6.81      6.09 o 
  -3   1  14      289.42      250.62     20.69 o 
  -2   1  14       22.68       30.68      6.98 o 
  -1   1  14      540.83      536.62     29.72 o 
   0   1  14        7.53       -3.93      4.95 o 
   1   1  14      154.32      180.36     18.80 o 
   2   1  14        9.46        8.60      6.13 o 
   3   1  14       30.11       42.59     13.12 o 
   4   1  14      207.38      158.21     22.48 o 
   5   1  14       21.01       21.36      8.46 o 
   6   1  14       10.18        7.41      7.82 o 
   7   1  14        2.86        2.20      8.67 o 
   8   1  14        0.44       -3.06     13.37 o 
 -12   2  14        1.20       -3.81     10.76 o 
 -11   2  14       22.91       23.35      8.69 o 
 -10   2  14        6.02        6.83      7.17 o 
  -9   2  14       36.16       38.14      8.70 o 
  -8   2  14      115.61      114.92     12.47 o 
  -7   2  14        7.21       10.83      6.42 o 
  -6   2  14        4.78        1.70     14.03 o 
  -5   2  14      128.13      131.78     12.38 o 
  -4   2  14       35.41       32.98      6.04 o 
  -3   2  14        2.70        2.70      4.03 o 
  -2   2  14       32.58       22.35      5.66 o 
  -1   2  14       87.08       98.41     21.36 o 
   0   2  14      120.77      105.03      9.55 o 
   1   2  14       25.18       15.45     11.38 o 
   2   2  14      120.32      128.18     12.98 o 
   3   2  14       12.70       14.34      6.88 o 
   4   2  14      220.71      238.67     19.45 o 
   5   2  14      233.36      250.36     20.09 o 
   6   2  14       90.46      105.69     14.76 o 
   7   2  14       11.70        3.96     12.41 o 
   8   2  14        1.85       -0.13     10.46 o 
 -12   3  14        0.43       -2.06      8.40 o 
 -11   3  14        9.13        7.73     12.73 o 
 -10   3  14        5.76       -3.56      7.37 o 
  -9   3  14       26.23        8.10      7.71 o 
  -8   3  14        0.71       -8.20      6.23 o 
  -7   3  14      244.12      239.95     41.53 o 
  -6   3  14       19.06       19.04      7.13 o 
  -5   3  14      646.93      710.35     32.73 o 
  -4   3  14      341.91      353.99     19.28 o 
  -3   3  14      309.42      323.37     17.90 o 
  -2   3  14      455.70      487.65     21.60 o 
  -1   3  14      271.70      250.86     16.62 o 
   0   3  14        6.15       -1.17      5.13 o 
   1   3  14       36.29       50.75      9.81 o 
   2   3  14      146.86      138.50     20.58 o 
   3   3  14      480.26      548.62     34.53 o 
   4   3  14       30.51       25.04     11.21 o 
   5   3  14        1.19       -4.90      6.88 o 
   6   3  14        6.29        9.07      9.17 o 
   7   3  14        0.20      -20.86     14.09 o 
 -11   4  14        2.05        8.19      8.78 o 
 -10   4  14        2.96       18.40      9.01 o 
  -9   4  14       23.60       29.11      9.24 o 
  -8   4  14      558.77      591.72     34.12 o 
  -7   4  14       58.78       79.65     10.67 o 
  -6   4  14      292.15      357.33     31.99 o 
  -5   4  14        4.06       11.87      6.41 o 
  -4   4  14        4.79        9.02      5.57 o 
  -3   4  14       93.75      103.46      9.05 o 
  -2   4  14      171.19      188.79     11.71 o 
  -1   4  14       61.10       59.56     13.21 o 
   0   4  14      587.82      626.90     30.06 o 
   1   4  14      112.65      122.62     13.47 o 
   2   4  14       72.61       72.79     10.87 o 
   3   4  14       29.40       15.75      8.94 o 
   4   4  14       60.32       71.45     11.92 o 
   5   4  14       11.39       14.84     14.55 o 
   6   4  14        1.13       14.90     10.19 o 
   7   4  14        0.78        7.92     12.38 o 
 -10   5  14        1.26        6.52     18.51 o 
  -9   5  14        0.19        1.14     10.83 o 
  -8   5  14        2.88       12.53     10.00 o 
  -7   5  14       69.60       39.10     11.51 o 
  -6   5  14       60.62       71.89     11.49 o 
  -5   5  14      216.65      209.52     26.80 o 
  -4   5  14        1.46       -0.10      6.32 o 
  -3   5  14      198.52      216.87     15.23 o 
  -2   5  14       46.56       18.64      8.51 o 
  -1   5  14      196.33      205.70     24.48 o 
   0   5  14       32.86       23.45      8.93 o 
   1   5  14       16.81       24.60      9.13 o 
   2   5  14      306.03      332.39     61.33 o 
   3   5  14        6.27        8.71     10.47 o 
   4   5  14       43.47       16.07     12.60 o 
   5   5  14        0.00       14.62     13.25 o 
   6   5  14        0.50      -13.92     19.46 o 
  -9   6  14        0.71        8.02     12.41 o 
  -8   6  14        2.10      -16.50     26.19 o 
  -7   6  14       20.03       -9.81     10.03 o 
  -6   6  14        2.68       -1.95     10.90 o 
  -5   6  14        0.12       -7.34     11.00 o 
  -4   6  14       12.59       10.12     11.15 o 
  -3   6  14       32.60       11.39      9.25 o 
  -2   6  14       12.58       32.22     19.78 o 
  -1   6  14       72.67       64.78     35.03 o 
   0   6  14       53.90       38.60     14.55 o 
   1   6  14        0.57        1.31     12.70 o 
   2   6  14        0.98       -4.34     12.83 o 
   3   6  14        6.08       28.40     20.83 o 
   4   6  14       21.30       28.40     22.93 o 
   5   6  14       20.01       83.32     30.30 o 
  -7   7  14        0.37        0.81     12.73 o 
  -6   7  14        0.32        0.79     13.18 o 
  -5   7  14       14.24       -5.38     12.26 o 
  -4   7  14        5.54        6.79     13.61 o 
  -3   7  14       11.58        0.60     13.75 o 
  -2   7  14        9.83       23.34     15.92 o 
  -1   7  14       65.66       46.32     18.23 o 
   0   7  14       54.59       66.80     19.54 o 
   1   7  14        0.02       -3.94     14.20 o 
   2   7  14        2.16       -4.74     15.68 o 
   3   7  14        2.57       17.75     18.15 o 
  -3   8  14       36.26       68.17     32.19 o 
  -2   8  14        2.15       40.89     18.63 o 
  -1   8  14        0.18       -8.24     16.44 o 
 -11   0  15      134.92      122.04     26.30 o 
  -9   0  15       12.33       30.09     13.04 o 
  -7   0  15      150.67      185.18     27.36 o 
  -5   0  15      207.02      165.62     24.41 o 
  -3   0  15        6.91        1.47      9.05 o 
  -1   0  15       93.41      106.68     19.78 o 
   1   0  15       30.56       29.67     13.68 o 
   3   0  15        0.38        0.00     12.20 o 
   5   0  15        2.40       12.08     10.67 o 
   7   0  15       52.38       -5.05     17.04 o 
 -12   1  15       59.98       60.98     14.86 o 
 -11   1  15       15.96       10.98     15.46 o 
 -10   1  15       37.51       61.07     12.82 o 
  -9   1  15        0.10        7.22      7.72 o 
  -8   1  15       18.15        6.44     11.15 o 
  -7   1  15        0.01        2.95      6.97 o 
  -6   1  15       48.40       42.32     10.66 o 
  -5   1  15      399.66      412.43     30.44 o 
  -4   1  15       25.66       33.19     10.10 o 
  -3   1  15      321.32      314.78     36.52 o 
  -2   1  15        0.05       -2.86      6.38 o 
  -1   1  15       42.12       46.96     15.63 o 
   0   1  15       29.88       19.20      8.37 o 
   1   1  15       47.53       38.83      8.35 o 
   2   1  15        0.37       -2.75      7.84 o 
   3   1  15        0.78       -5.67      6.14 o 
   4   1  15        4.37        4.22      7.08 o 
   5   1  15       44.59       40.71     10.84 o 
   6   1  15       24.36       13.76     13.42 o 
   7   1  15       24.39       37.38     11.23 o 
   8   1  15        0.81       -4.12     10.08 o 
 -12   2  15       20.08       34.24     13.89 o 
 -11   2  15        3.70        4.18      9.85 o 
 -10   2  15        1.45        3.03      7.54 o 
  -9   2  15      234.40      295.36     21.81 o 
  -8   2  15       89.98       84.61     11.31 o 
  -7   2  15       15.48       16.89      7.14 o 
  -6   2  15      582.43      631.37     34.61 o 
  -5   2  15      172.98      173.53     14.55 o 
  -4   2  15        5.44        2.14      4.76 o 
  -3   2  15        0.34        0.64      6.00 o 
  -2   2  15       42.31       37.26     14.19 o 
  -1   2  15       70.88       82.91      9.27 o 
   0   2  15        6.12        7.06      9.14 o 
   1   2  15       87.66       95.83     25.71 o 
   2   2  15      212.43      220.96     17.86 o 
   3   2  15      420.45      389.94     33.51 o 
   4   2  15       76.07       34.09      9.20 o 
   5   2  15       23.68       15.68     11.33 o 
   6   2  15       64.75       75.22     13.66 o 
   7   2  15       32.51       42.64     12.31 o 
 -11   3  15       21.49       21.81      9.39 o 
 -10   3  15      218.20      182.38     23.64 o 
  -9   3  15       53.30       38.52     11.25 o 
  -8   3  15      213.23      231.95     29.37 o 
  -7   3  15      206.97      228.95     23.12 o 
  -6   3  15      216.09      196.86     16.02 o 
  -5   3  15        2.24        2.36      5.50 o 
  -4   3  15      255.96      268.31     19.11 o 
  -3   3  15       68.95       48.98      7.70 o 
  -2   3  15       24.19       25.19      8.70 o 
  -1   3  15      365.20      351.95     19.53 o 
   0   3  15       99.68       75.50     10.08 o 
   1   3  15       20.74       17.78      8.01 o 
   2   3  15      173.71      145.01     31.24 o 
   3   3  15      215.22      236.03     18.94 o 
   4   3  15       47.72       38.53      9.95 o 
   5   3  15       16.65       13.18      9.01 o 
   6   3  15        2.66       16.32      9.88 o 
   7   3  15       11.59       18.57     11.07 o 
 -11   4  15        3.96       10.68      9.76 o 
 -10   4  15        3.54        6.85      8.29 o 
  -9   4  15        5.57        1.48      9.08 o 
  -8   4  15        0.19       -3.24      7.87 o 
  -7   4  15       52.51       36.65      9.28 o 
  -6   4  15       74.26       41.39      8.54 o 
  -5   4  15      204.23      219.49     16.82 o 
  -4   4  15        9.73        5.50      5.32 o 
  -3   4  15      449.75      478.97     27.25 o 
  -2   4  15        0.58        6.46      6.40 o 
  -1   4  15       11.54        5.31      6.95 o 
   0   4  15        1.74       -1.45      5.86 o 
   1   4  15      123.11      128.97     11.83 o 
   2   4  15      167.83      168.25     15.82 o 
   3   4  15      314.57      323.30     61.70 o 
   4   4  15      177.07      169.34     16.94 o 
   5   4  15       21.42       32.23     10.93 o 
   6   4  15        0.03        7.65     10.14 o 
 -10   5  15       18.64       24.20     20.41 o 
  -9   5  15       28.25       55.04     15.25 o 
  -8   5  15       23.17       17.76     11.27 o 
  -7   5  15        0.13       -9.74      8.89 o 
  -6   5  15       66.94       53.21     16.46 o 
  -5   5  15      154.29      144.14     23.26 o 
  -4   5  15        3.21        1.25      6.66 o 
  -3   5  15      152.53      165.06     13.75 o 
  -2   5  15       80.09       58.29     10.56 o 
  -1   5  15       73.43       87.86     21.40 o 
   0   5  15       34.22       28.17      9.35 o 
   1   5  15       10.30        7.84      8.39 o 
   2   5  15       33.12       70.67     14.21 o 
   3   5  15       70.66       65.77     19.99 o 
   4   5  15        6.01       -1.89     11.00 o 
   5   5  15        1.29        5.61     14.52 o 
  -8   6  15        0.00      -16.37     10.92 o 
  -7   6  15        6.75        4.96     13.47 o 
  -6   6  15       14.57       23.25     13.19 o 
  -5   6  15       27.73       -7.09     11.32 o 
  -4   6  15        4.39        0.12     11.93 o 
  -3   6  15       89.76       93.69     27.77 o 
  -2   6  15        3.13        4.34     12.52 o 
  -1   6  15        4.95      -13.10     12.35 o 
   0   6  15        5.49       -0.21     13.35 o 
   1   6  15       18.23        3.32     14.46 o 
   2   6  15       12.42        5.20     16.20 o 
   3   6  15        1.37       -2.74     18.30 o 
   4   6  15        1.29      -15.57     17.25 o 
  -6   7  15        2.62        6.25     14.62 o 
  -5   7  15        0.42       11.12     13.63 o 
  -4   7  15       41.75       61.32     18.39 o 
  -3   7  15        1.55        5.20     15.16 o 
  -2   7  15       13.34        2.99     15.98 o 
  -1   7  15        1.95        8.87     16.09 o 
   0   7  15       19.79       43.46     17.93 o 
   1   7  15       16.92        2.10     15.84 o 
   2   7  15        0.48        9.37     16.50 o 
 -12   0  16       28.11       37.24     19.78 o 
 -10   0  16      106.75      147.29     28.41 o 
  -8   0  16        3.54       -6.73     10.31 o 
  -6   0  16     2080.53     2196.81    178.88 o 
  -4   0  16       26.94        0.21     10.31 o 
  -2   0  16       22.57       34.08     14.31 o 
   0   0  16      378.88      382.05     41.05 o 
   2   0  16      183.60      149.41     24.83 o 
   4   0  16      682.01      797.78     74.54 o 
   6   0  16       45.04       37.24     20.20 o 
 -12   1  16       47.39       40.42     13.05 o 
 -11   1  16        4.73      -15.15     10.10 o 
 -10   1  16        0.29        4.83     12.73 o 
  -9   1  16        7.05       -4.77      7.27 o 
  -8   1  16       91.57       94.81     14.94 o 
  -7   1  16        0.20        9.22     10.73 o 
  -6   1  16        4.30        8.21      7.91 o 
  -5   1  16     1065.67     1172.67    119.98 o 
  -4   1  16      354.65      419.64     49.78 o 
  -3   1  16      339.16      370.43     28.20 o 
  -2   1  16      468.16      544.72     41.79 o 
  -1   1  16      123.28      105.75     13.42 o 
   0   1  16        2.99       -1.74      6.01 o 
   1   1  16       15.23        9.95      7.38 o 
   2   1  16       27.17       10.54      7.27 o 
   3   1  16       57.95       47.53      9.85 o 
   4   1  16      248.37      267.29     29.96 o 
   5   1  16      358.78      383.75     26.93 o 
   6   1  16        0.00       10.16      9.33 o 
   7   1  16        3.50        0.47     10.60 o 
 -12   2  16        3.63       16.29     11.94 o 
 -11   2  16        3.47      -14.04      9.36 o 
 -10   2  16        6.60       12.68     10.39 o 
  -9   2  16       95.96       97.95     13.22 o 
  -8   2  16       39.60       37.88      9.66 o 
  -7   2  16       49.09       54.65     10.80 o 
  -6   2  16      186.32      159.85     14.67 o 
  -5   2  16      520.89      542.34     30.86 o 
  -4   2  16      364.15      272.51     23.22 o 
  -3   2  16      118.96      108.86     18.14 o 
  -2   2  16      164.10      183.26     15.84 o 
  -1   2  16      247.46      237.27     18.77 o 
   0   2  16       11.25        5.25      7.00 o 
   1   2  16       49.59       49.25      9.76 o 
   2   2  16       23.61       22.14     10.80 o 
   3   2  16       30.30       23.98      8.41 o 
   4   2  16      138.40      116.10     20.45 o 
   5   2  16       45.19       38.02     13.03 o 
   6   2  16       24.85       26.55     10.81 o 
   7   2  16       36.78       29.62     12.21 o 
 -11   3  16       21.01       42.83     11.29 o 
 -10   3  16        6.38        9.62      8.40 o 
  -9   3  16        0.02       -4.14      8.51 o 
  -8   3  16        0.29       12.90      8.48 o 
  -7   3  16       69.39       35.68      8.85 o 
  -6   3  16        0.20       -7.33      6.39 o 
  -5   3  16      359.54      355.27     20.19 o 
  -4   3  16       22.24       15.70      6.47 o 
  -3   3  16       35.27       34.28      7.11 o 
  -2   3  16        8.78        2.95      5.71 o 
  -1   3  16       51.57       55.08      8.34 o 
   0   3  16      337.23      326.52     19.36 o 
   1   3  16      107.09      105.56     13.08 o 
   2   3  16       64.07       45.63      9.58 o 
   3   3  16        6.76       15.87      8.11 o 
   4   3  16       55.72       64.01     20.82 o 
   5   3  16       10.38       33.16     10.34 o 
   6   3  16        0.67       14.67     10.04 o 
 -10   4  16        6.24       -7.02      8.34 o 
  -9   4  16       23.27       21.70      9.68 o 
  -8   4  16       22.61       13.23      8.63 o 
  -7   4  16        0.01        6.14      8.54 o 
  -6   4  16        5.99        4.85      6.70 o 
  -5   4  16        0.51        7.17      6.58 o 
  -4   4  16      284.73      316.80     24.73 o 
  -3   4  16      118.20      128.81     12.13 o 
  -2   4  16      250.31      228.53     15.65 o 
  -1   4  16       90.43       92.81     10.20 o 
   0   4  16       16.45       13.23     10.48 o 
   1   4  16       15.67       19.15      8.29 o 
   2   4  16       26.21       15.98      8.54 o 
   3   4  16        3.01       -8.78      7.69 o 
   4   4  16        0.16       14.87      9.51 o 
   5   4  16       10.05        8.68      9.85 o 
  -9   5  16        3.16       -1.76     11.73 o 
  -8   5  16        1.66       -5.13     15.88 o 
  -7   5  16        0.93       -1.87     10.36 o 
  -6   5  16        8.27       11.96      8.94 o 
  -5   5  16        1.13        6.62      8.29 o 
  -4   5  16       40.58       51.88     11.55 o 
  -3   5  16        0.02       -1.09      8.20 o 
  -2   5  16        4.01       -0.14      7.82 o 
  -1   5  16        7.04        1.78      8.88 o 
   0   5  16        1.82       -6.83      8.09 o 
   1   5  16       26.69       35.33     19.34 o 
   2   5  16        7.19       37.04     17.88 o 
   3   5  16      158.16      138.99     20.72 o 
   4   5  16        0.00       -4.83     11.12 o 
  -8   6  16        0.00       19.03     17.25 o 
  -7   6  16       10.72       -3.62     13.04 o 
  -6   6  16       41.58       39.58     15.62 o 
  -5   6  16       47.02       62.03     16.63 o 
  -4   6  16        5.23        2.10     19.78 o 
  -3   6  16       22.04        4.50     14.17 o 
  -2   6  16        7.08        9.72     13.63 o 
  -1   6  16        0.83       19.95     14.59 o 
   0   6  16       29.81       25.72     24.09 o 
   1   6  16        0.32        9.54     16.09 o 
   2   6  16       21.52        5.05     19.15 o 
   3   6  16       19.07        3.16     20.83 o 
  -5   7  16       35.18       16.12     14.43 o 
  -4   7  16       59.13       41.03     27.98 o 
  -3   7  16       25.25       32.64     18.30 o 
  -2   7  16        0.09      -15.97     16.21 o 
  -1   7  16        4.73       -1.57     15.01 o 
   0   7  16        0.09       -3.33     15.67 o 
 -11   0  17       36.99       38.71     20.83 o 
  -9   0  17        6.45        7.99     13.68 o 
  -7   0  17       32.13       -1.68     12.41 o 
  -5   0  17      149.50      165.40     25.88 o 
  -3   0  17       43.78       32.40     16.20 o 
  -1   0  17      339.51      322.46     36.83 o 
   1   0  17      204.88      208.76     29.67 o 
   3   0  17       42.23       39.56     17.04 o 
   5   0  17       62.06       94.89     24.20 o 
 -12   1  17       99.26       78.70     34.93 o 
 -11   1  17        5.73       20.96     17.46 o 
 -10   1  17      300.67      357.83     31.85 o 
  -9   1  17        1.34        2.02      8.98 o 
  -8   1  17      351.37      423.62     33.70 o 
  -7   1  17        3.20       13.63      8.69 o 
  -6   1  17       12.45       50.88     12.31 o 
  -5   1  17        4.62        1.93      8.31 o 
  -4   1  17      500.20      587.72     76.00 o 
  -3   1  17      114.45       99.96     15.01 o 
  -2   1  17      103.46      123.88     21.36 o 
  -1   1  17       25.29       16.77     12.73 o 
   0   1  17        7.86       28.47      8.26 o 
   1   1  17       28.78       19.34      7.72 o 
   2   1  17        4.17        9.44      9.36 o 
   3   1  17       80.37       84.23     12.31 o 
   4   1  17        4.96        1.05      7.74 o 
   5   1  17       15.55       19.26     13.71 o 
   6   1  17       95.96      121.67     16.83 o 
 -11   2  17       25.90       33.46     13.68 o 
 -10   2  17        3.44       -7.56      9.57 o 
  -9   2  17       22.52       23.09     10.86 o 
  -8   2  17      184.72      172.31     32.72 o 
  -7   2  17        1.94       -4.62      8.04 o 
  -6   2  17       36.81       16.79      9.74 o 
  -5   2  17       15.46       -2.20      7.70 o 
  -4   2  17      322.97      323.54     26.78 o 
  -3   2  17       87.21      108.30     13.35 o 
  -2   2  17      138.92      164.02     23.44 o 
  -1   2  17        0.96        0.13      6.87 o 
   0   2  17      682.57      657.99     36.74 o 
   1   2  17       34.88       31.09     11.96 o 
   2   2  17       39.54       18.41      8.46 o 
   3   2  17        1.54        7.70      8.02 o 
   4   2  17        3.65       -6.23     10.34 o 
   5   2  17        2.99       -2.34      9.27 o 
   6   2  17       41.77       45.93     13.23 o 
 -11   3  17        3.03       -1.79      9.30 o 
 -10   3  17        0.58       -0.09      8.58 o 
  -9   3  17        1.14        3.75      8.34 o 
  -8   3  17       13.11       21.41      8.80 o 
  -7   3  17       10.01        5.90      7.59 o 
  -6   3  17      461.34      494.93     31.45 o 
  -5   3  17       27.24       38.41     10.35 o 
  -4   3  17      773.47      902.27     40.77 o 
  -3   3  17      430.26      482.42     29.57 o 
  -2   3  17      306.59      374.06     21.54 o 
  -1   3  17      125.80      152.29     19.07 o 
   0   3  17      101.84      112.21     21.09 o 
   1   3  17        0.20        0.07      7.00 o 
   2   3  17        5.99        5.81      8.30 o 
   3   3  17        7.19       12.59      8.07 o 
   4   3  17       62.54       66.04     12.54 o 
   5   3  17       36.11       36.09     11.21 o 
 -10   4  17       14.90        9.25     10.16 o 
  -9   4  17        0.09        3.62      9.38 o 
  -8   4  17        0.07      -11.16      7.44 o 
  -7   4  17       48.89       45.25     19.39 o 
  -6   4  17        3.99       -0.05      7.05 o 
  -5   4  17       44.57       40.17      9.43 o 
  -4   4  17        2.27       -1.44      6.80 o 
  -3   4  17        1.18        6.01      7.44 o 
  -2   4  17       28.71       30.02      8.06 o 
  -1   4  17        0.43        6.17      7.25 o 
   0   4  17       23.82       27.98      9.47 o 
   1   4  17       61.73       59.08     10.73 o 
   2   4  17       43.23       40.11      9.91 o 
   3   4  17       22.02       31.07     10.35 o 
   4   4  17       37.87       36.01     14.44 o 
   5   4  17        0.09       -1.55     10.21 o 
  -9   5  17       52.64       73.37     31.88 o 
  -8   5  17       12.86       19.43     13.36 o 
  -7   5  17       48.93       51.61     13.26 o 
  -6   5  17        0.77       -6.78     14.94 o 
  -5   5  17      167.02      212.53     20.04 o 
  -4   5  17       13.30       15.33      9.77 o 
  -3   5  17        0.01        4.94      9.31 o 
  -2   5  17       88.24      112.75     14.54 o 
  -1   5  17        3.95       16.33     10.11 o 
   0   5  17       82.11       81.99     32.87 o 
   1   5  17      104.75      129.39     27.04 o 
   2   5  17        3.87       -2.49     10.62 o 
   3   5  17       36.46       28.58     15.67 o 
   4   5  17       10.90        5.12     13.24 o 
  -7   6  17        9.71       13.22     17.67 o 
  -6   6  17        1.90       18.55     13.90 o 
  -5   6  17       23.74       10.81     14.29 o 
  -4   6  17       20.54       18.30     21.67 o 
  -3   6  17        0.11       -5.01     14.31 o 
  -2   6  17        1.07        2.32     15.09 o 
  -1   6  17       10.35        1.98     16.42 o 
   0   6  17        6.72        8.35     16.20 o 
   1   6  17       52.98       40.40     24.62 o 
   2   6  17        2.95       23.77     21.88 o 
  -3   7  17        0.06       12.83     26.93 o 
  -2   7  17        0.01      -18.55     15.63 o 
 -10   0  18       17.93       19.57     18.73 o 
  -8   0  18      296.31      337.37     43.14 o 
  -6   0  18      132.05       91.74     20.62 o 
  -4   0  18       18.53       19.36     13.89 o 
  -2   0  18      272.79      277.18     35.99 o 
   0   0  18      255.29      290.64     36.41 o 
   2   0  18       64.78       58.49     18.31 o 
   4   0  18       10.42       16.83     16.62 o 
   6   0  18        8.30        8.63     20.20 o 
 -11   1  18       63.23       76.84     17.33 o 
 -10   1  18        6.42       -0.53     19.25 o 
  -9   1  18        7.68       20.12     11.15 o 
  -8   1  18       25.02       22.47     13.47 o 
  -7   1  18       15.82       -3.87      8.55 o 
  -6   1  18      347.62      439.54     33.92 o 
  -5   1  18       39.14       45.74     11.57 o 
  -4   1  18      113.29       94.41     14.57 o 
  -3   1  18       30.90       24.29     10.04 o 
  -2   1  18       14.41       24.77     17.88 o 
  -1   1  18       18.52       21.58      9.59 o 
   0   1  18        0.03       -2.60     12.20 o 
   1   1  18        6.33        5.02      7.15 o 
   2   1  18       47.76       23.84      9.24 o 
   3   1  18       61.84       31.37      9.71 o 
   4   1  18        7.41        5.56      8.63 o 
   5   1  18        2.94        4.43      9.37 o 
   6   1  18        7.97       14.24     11.08 o 
 -11   2  18       21.40       14.24     12.68 o 
 -10   2  18       10.37       -8.61     10.48 o 
  -9   2  18       26.27       13.21     12.62 o 
  -8   2  18        3.29       -0.83     11.57 o 
  -7   2  18       24.98       36.00     10.85 o 
  -6   2  18        0.87        9.19     14.73 o 
  -5   2  18      582.03      563.47     47.69 o 
  -4   2  18       67.10       75.78     14.83 o 
  -3   2  18       89.95       68.90     11.55 o 
  -2   2  18       24.39       30.40      8.59 o 
  -1   2  18       44.54       38.35      8.91 o 
   0   2  18        1.73        2.96      7.47 o 
   1   2  18       43.64       42.11     10.46 o 
   2   2  18       53.45       51.12     11.09 o 
   3   2  18       45.04       27.57      9.20 o 
   4   2  18       25.39       19.78     12.99 o 
   5   2  18        1.31        0.46      9.76 o 
 -10   3  18        1.27        5.42      9.19 o 
  -9   3  18       54.33       67.50     12.29 o 
  -8   3  18       14.51       -1.65      8.10 o 
  -7   3  18        6.51        1.30      7.44 o 
  -6   3  18        9.64        0.40      7.27 o 
  -5   3  18       26.47       18.29      8.67 o 
  -4   3  18       18.05       21.51      7.54 o 
  -3   3  18       68.07       86.22     18.64 o 
  -2   3  18       25.12       22.54      8.36 o 
  -1   3  18      209.98      206.70     21.37 o 
   0   3  18       64.54       36.57     15.14 o 
   1   3  18       84.31       78.70     12.45 o 
   2   3  18       59.59       79.82     12.99 o 
   3   3  18       27.46       -0.16      8.63 o 
   4   3  18        0.18        7.65      9.85 o 
   5   3  18        5.71       10.19     11.38 o 
  -9   4  18        1.45       -4.89      8.61 o 
  -8   4  18        0.49       -4.46      7.89 o 
  -7   4  18        5.79        3.37      8.43 o 
  -6   4  18       15.22        9.01      8.44 o 
  -5   4  18      107.91      118.34     16.74 o 
  -4   4  18       50.69       34.55      9.16 o 
  -3   4  18       11.35       11.49      7.98 o 
  -2   4  18       27.59       22.30      8.26 o 
  -1   4  18       45.74       55.67      9.69 o 
   0   4  18        0.32        0.65      7.98 o 
   1   4  18        0.30       11.37      9.24 o 
   2   4  18        0.03       -3.26      8.56 o 
   3   4  18       14.04       29.97     10.75 o 
   4   4  18       22.78       20.77     11.38 o 
  -8   5  18        2.75       -0.80     11.27 o 
  -7   5  18        0.09        2.90     18.72 o 
  -6   5  18       22.86       10.77     11.40 o 
  -5   5  18        0.01        6.09     11.93 o 
  -4   5  18        2.90        2.74     10.07 o 
  -3   5  18       32.04       14.46     10.32 o 
  -2   5  18        3.95       17.72     10.17 o 
  -1   5  18        0.04        4.04      9.21 o 
   0   5  18        6.31       11.08     11.56 o 
   1   5  18        2.06        9.13     12.03 o 
   2   5  18       15.73       32.34     13.23 o 
   3   5  18       26.58       19.20     14.85 o 
  -6   6  18       19.83       34.61     15.87 o 
  -5   6  18        0.60      -13.89     21.04 o 
  -4   6  18       18.10       30.09     24.62 o 
  -3   6  18        1.31      -16.35     16.52 o 
  -2   6  18        0.06        5.28     16.83 o 
  -1   6  18       22.08       22.11     16.29 o 
   0   6  18       10.24        9.47     20.20 o 
 -11   0  19       14.38        4.63     18.73 o 
  -9   0  19      134.43      103.11     24.62 o 
  -7   0  19      531.55      621.65     64.00 o 
  -5   0  19      882.53      951.09     86.35 o 
  -3   0  19       87.39      122.88     25.67 o 
  -1   0  19       13.20       12.41     14.52 o 
   1   0  19       94.46      102.68     23.99 o 
   3   0  19       24.98       21.25     16.62 o 
   5   0  19       61.42       57.02     21.88 o 
 -11   1  19        1.36        1.52     15.04 o 
 -10   1  19        0.02        4.16     11.81 o 
  -9   1  19       15.37        7.27     10.48 o 
  -8   1  19        6.22        2.54      9.55 o 
  -7   1  19        0.37        1.90      9.36 o 
  -6   1  19        6.07       -8.70      7.93 o 
  -5   1  19       31.25       20.97      8.79 o 
  -4   1  19      166.44      161.94     19.69 o 
  -3   1  19        2.39       -5.35      8.78 o 
  -2   1  19       47.89       75.77     16.20 o 
  -1   1  19      140.60      147.74     17.81 o 
   0   1  19        9.14       25.37     10.46 o 
   1   1  19       72.10       87.73     15.17 o 
   2   1  19       49.76       83.51     19.44 o 
   3   1  19       69.23       83.68     13.08 o 
   4   1  19       19.45       14.89      9.83 o 
   5   1  19       16.16       24.27     11.62 o 
 -10   2  19        7.64       12.81     11.98 o 
  -9   2  19       21.01        6.01     11.47 o 
  -8   2  19       38.22       38.40     12.94 o 
  -7   2  19        0.03        4.17      9.50 o 
  -6   2  19       18.49       11.08     19.78 o 
  -5   2  19       18.46        6.85      8.83 o 
  -4   2  19       71.52       78.42     15.36 o 
  -3   2  19      194.50      228.61     23.78 o 
  -2   2  19      113.40       92.82     12.87 o 
  -1   2  19      105.23       90.75     12.87 o 
   0   2  19      194.80      187.67     18.00 o 
   1   2  19        5.38        5.52      8.01 o 
   2   2  19       56.10       52.23     15.53 o 
   3   2  19        8.02        0.75      9.07 o 
   4   2  19        0.38      -12.67      8.45 o 
 -10   3  19       17.27       20.96     20.30 o 
  -9   3  19        7.99       -2.93      9.62 o 
  -8   3  19        5.09       -2.76      7.82 o 
  -7   3  19        0.12       -2.54      8.04 o 
  -6   3  19       10.30       30.68     11.23 o 
  -5   3  19        2.36      -11.71      7.81 o 
  -4   3  19      143.08      137.41     16.02 o 
  -3   3  19       19.52       28.26      8.95 o 
  -2   3  19      214.19      254.45     23.64 o 
  -1   3  19        4.06        0.93      8.03 o 
   0   3  19      159.28      184.75     18.05 o 
   1   3  19        7.88        5.25     12.54 o 
   2   3  19        0.08        1.18      8.39 o 
   3   3  19        4.43       14.17      9.84 o 
   4   3  19        1.40        1.27      9.92 o 
  -9   4  19        9.67       10.68     10.03 o 
  -8   4  19        0.33       -5.50      8.27 o 
  -7   4  19        7.52       -0.91     11.42 o 
  -6   4  19        1.33      -11.18      7.46 o 
  -5   4  19        0.71       -2.49     21.46 o 
  -4   4  19        1.45        5.04      8.96 o 
  -3   4  19      100.96      107.89     12.62 o 
  -2   4  19       12.41        5.36      8.26 o 
  -1   4  19        0.42       12.01      9.58 o 
   0   4  19        2.94       -2.34      8.70 o 
   1   4  19       11.05       15.73      9.82 o 
   2   4  19        0.35        2.83      9.49 o 
   3   4  19        3.75        1.93     12.39 o 
  -7   5  19        0.80       11.20     10.27 o 
  -6   5  19        3.34       -2.60     12.22 o 
  -5   5  19        4.58        4.59     12.01 o 
  -4   5  19        0.54        0.58     10.90 o 
  -3   5  19        0.71        1.43      9.85 o 
  -2   5  19       36.27       35.57     12.38 o 
  -1   5  19       15.69       26.40     13.54 o 
   0   5  19        9.52        8.81     12.22 o 
   1   5  19        1.18        4.77     11.92 o 
  -4   6  19        9.16      -19.99     23.35 o 
  -3   6  19        4.85        6.32     15.88 o 
  -2   6  19       13.14       32.23     17.27 o 
 -10   0  20       38.01       25.04     19.15 o 
  -8   0  20        1.17       -3.37     13.89 o 
  -6   0  20       18.69       -5.68     12.83 o 
  -4   0  20        1.68       -9.89     12.62 o 
  -2   0  20      106.78      110.47     25.88 o 
   0   0  20       14.82       -1.47     15.36 o 
   2   0  20       26.69       18.30     17.46 o 
   4   0  20        0.01       27.35     18.09 o 
 -10   1  20       19.12       10.78     11.98 o 
  -9   1  20       58.81       44.44     18.41 o 
  -8   1  20       34.86       10.84     10.56 o 
  -7   1  20       73.13       70.93     14.19 o 
  -6   1  20       33.08       33.56     11.98 o 
  -5   1  20        0.02        7.89     10.94 o 
  -4   1  20       68.81       75.67     15.14 o 
  -3   1  20        3.18       17.61     22.30 o 
  -2   1  20      165.30      161.51     19.57 o 
  -1   1  20       58.83       80.39     24.93 o 
   0   1  20       52.95       63.39     31.56 o 
   1   1  20        3.74       -0.81      8.49 o 
   2   1  20       15.46       10.95     11.68 o 
   3   1  20        0.34       -8.07     18.09 o 
   4   1  20        0.65       -2.15     29.67 o 
 -10   2  20       18.28       10.67     12.84 o 
  -9   2  20        6.76        2.16     10.93 o 
  -8   2  20       12.72        3.48     10.86 o 
  -7   2  20        7.57        6.61     10.10 o 
  -6   2  20        0.36        5.20      9.83 o 
  -5   2  20        2.82      -13.99     11.36 o 
  -4   2  20       39.44       51.92     13.52 o 
  -3   2  20       94.77       92.40     15.90 o 
  -2   2  20       52.24       51.70     12.41 o 
  -1   2  20       46.28       24.20     11.65 o 
   0   2  20        0.33       -4.16      7.84 o 
   1   2  20       10.95        2.65      8.07 o 
   2   2  20        0.05        1.08      8.95 o 
   3   2  20        6.84       -2.08      9.19 o 
  -9   3  20        1.65        0.42     12.50 o 
  -8   3  20        5.79       -2.97     13.89 o 
  -7   3  20       69.80       80.03     15.99 o 
  -6   3  20       10.90        3.90      9.25 o 
  -5   3  20       11.69       30.78     11.50 o 
  -4   3  20        2.87      -11.23     10.06 o 
  -3   3  20        9.78        6.07     11.24 o 
  -2   3  20       30.59       24.52     10.01 o 
  -1   3  20        0.84        2.85      8.67 o 
   0   3  20        1.05        6.98      8.80 o 
   1   3  20       15.71       30.60     10.40 o 
   2   3  20        8.56        4.55     12.18 o 
   3   3  20        0.24       -2.83     14.16 o 
  -8   4  20       82.76       99.33     20.78 o 
  -7   4  20       13.43       28.50     14.20 o 
  -6   4  20       16.84       15.24     11.48 o 
  -5   4  20        0.66       -1.17     10.01 o 
  -4   4  20        1.70        2.97      8.74 o 
  -3   4  20        0.61       19.94      8.95 o 
  -2   4  20        1.38       -8.57      8.15 o 
  -1   4  20       71.02       59.16     12.43 o 
   0   4  20        1.81       -5.32      8.93 o 
   1   4  20       68.99       46.20     20.11 o 
   2   4  20        1.04       21.10     11.21 o 
  -6   5  20       13.30        1.28     23.56 o 
  -5   5  20        0.55       10.43     13.73 o 
  -4   5  20        0.63        4.27     13.03 o 
  -3   5  20        0.04        0.41     11.66 o 
  -2   5  20       65.32       61.49     14.03 o 
  -1   5  20        8.12        5.10     12.22 o 
   0   5  20        0.02        0.12     11.92 o 
  -9   0  21        0.09      -11.15     16.41 o 
  -7   0  21       17.23       33.24     18.30 o 
  -5   0  21        5.43       21.04     14.94 o 
  -3   0  21      174.26      201.17     34.72 o 
  -1   0  21      486.91      484.57     53.89 o 
   1   0  21        6.90       -1.47     17.46 o 
   3   0  21        1.40       -5.89     17.04 o 
  -9   1  21        0.77       -8.03     10.93 o 
  -8   1  21       21.76       33.28     17.25 o 
  -7   1  21       30.72       20.60     11.98 o 
  -6   1  21        0.09       23.36     11.11 o 
  -5   1  21       12.95       29.50     17.78 o 
  -4   1  21       17.80        7.28     11.32 o 
  -3   1  21       16.15       11.94     12.73 o 
  -2   1  21       14.80        9.78     12.62 o 
  -1   1  21        0.08        7.61      9.64 o 
   0   1  21       29.08       37.47     13.29 o 
   1   1  21        1.55       -4.47     10.01 o 
   2   1  21       22.21       20.26     12.52 o 
   3   1  21       14.79        9.09     11.83 o 
  -9   2  21        3.02       23.42     12.90 o 
  -8   2  21       25.18       12.95     10.93 o 
  -7   2  21       67.80       74.44     15.24 o 
  -6   2  21        2.20       -3.25      9.82 o 
  -5   2  21       25.77       22.44     12.27 o 
  -4   2  21        0.57      -10.26     10.74 o 
  -3   2  21       15.63       27.49     12.54 o 
  -2   2  21       31.03       56.82     14.16 o 
  -1   2  21       11.10       13.15     15.15 o 
   0   2  21        5.25      -11.22      8.92 o 
   1   2  21        5.96        3.16     14.28 o 
   2   2  21        6.39        0.20     12.20 o 
  -8   3  21       12.71        5.69     11.13 o 
  -7   3  21        0.17        1.35     11.41 o 
  -6   3  21       14.67        0.77     11.12 o 
  -5   3  21        0.65       14.18     11.59 o 
  -4   3  21        4.97       21.66     12.18 o 
  -3   3  21       18.88       19.59     10.56 o 
  -2   3  21       12.83        9.99     13.61 o 
  -1   3  21        0.00        3.48      9.17 o 
   0   3  21        7.10        7.11      9.72 o 
   1   3  21        4.94        0.84      9.67 o 
   2   3  21        4.75      -13.49      9.93 o 
  -7   4  21        0.00       -5.84      9.39 o 
  -6   4  21       24.13        0.12     12.03 o 
  -5   4  21        6.69       -1.08     10.84 o 
  -4   4  21        2.21       -3.04      9.25 o 
  -3   4  21       31.55       30.88     11.71 o 
  -2   4  21        3.88       14.48     12.55 o 
  -1   4  21        6.06        1.72     10.45 o 
   0   4  21        0.01        8.98     10.50 o 
  -8   0  22        6.85       -7.99     17.46 o 
  -6   0  22       69.25      103.31     25.25 o 
  -4   0  22       67.42       94.47     26.93 o 
  -2   0  22        0.05        7.99     18.30 o 
   0   0  22        1.03        8.84     19.15 o 
   2   0  22        0.94       -5.89     18.51 o 
  -8   1  22       23.06        1.60     21.57 o 
  -7   1  22        2.70       -5.79     11.23 o 
  -6   1  22       25.77       41.03     14.05 o 
  -5   1  22       21.40       23.53     13.12 o 
  -4   1  22        0.08       -2.22     26.51 o 
  -3   1  22        2.65        2.11     10.60 o 
  -2   1  22       14.07       15.59     12.26 o 
  -1   1  22        5.13       12.55     11.97 o 
   0   1  22       24.57       39.13     28.51 o 
   1   1  22        4.26        5.51     11.08 o 
   2   1  22        0.27        8.31     10.97 o 
  -8   2  22        1.52      -14.55      9.70 o 
  -7   2  22       40.47       27.33     12.14 o 
  -6   2  22        1.20        9.75     15.88 o 
  -5   2  22        0.32       15.12     12.70 o 
  -4   2  22        5.59        3.01     11.14 o 
  -3   2  22        2.59       13.86     10.96 o 
  -2   2  22       10.76       17.42     11.89 o 
  -1   2  22        9.07        6.29     10.69 o 
   0   2  22        0.63        8.86     11.29 o 
   1   2  22       38.86       27.43     12.70 o 
  -7   3  22       23.38       11.58     13.24 o 
  -6   3  22        0.46       14.69     13.36 o 
  -5   3  22        5.36       10.40     13.74 o 
  -4   3  22        0.55       -7.39     10.48 o 
  -3   3  22        0.82       -2.93     10.51 o 
  -2   3  22       12.15        1.58     10.08 o 
  -1   3  22       21.63       24.79     11.58 o 
   0   3  22        0.37       10.88     10.38 o 
  -4   4  22        0.64        4.32     12.72 o 
  -3   4  22        5.78      -12.06     10.03 o 
  -2   4  22       51.10       51.47     13.10 o 
  -7   0  23       15.18       19.78     17.46 o 
  -5   0  23       37.16       25.04     22.51 o 
  -3   0  23       35.93       47.55     23.14 o 
  -1   0  23        0.04       18.94     20.62 o 
  -7   1  23        2.13       -5.84     10.69 o 
  -6   1  23        2.03       13.79     12.48 o 
  -5   1  23        1.51        6.18     12.78 o 
  -4   1  23        4.94       -5.41     12.42 o 
  -3   1  23        1.23        4.63     11.61 o 
  -2   1  23        6.43        2.07     17.46 o 
  -1   1  23        0.30       -0.91     10.97 o 
   0   1  23        4.01       11.89     12.50 o 
  -6   2  23        0.31        5.94     12.97 o 
  -5   2  23        6.18        4.98     12.82 o 
  -4   2  23        5.28      -13.76     11.52 o 
  -3   2  23       30.62       32.06     13.99 o 
  -2   2  23        0.72      -11.64     18.83 o 
  -1   2  23       46.20       35.19     14.06 o 
  -4   3  23       14.20       11.85     13.57 o 
  -3   3  23        1.46      -11.70     14.10 o 
  -4   0  24        3.23       -1.26     21.67 o 
  -2   0  24        3.61       17.25     22.51 o 
  -5   1  24        2.16       -2.44     13.99 o 
  -4   1  24        7.00       18.93     14.99 o 
  -3   1  24        0.23        2.80     13.09 o 
                                                 
